# Supplementary material for: Variation in pigmentation gene expression is associated with distinct aposematic color morphs in the poison frog Dendrobates auratus
Source: BMC Evol Biol. 2019 Apr 18;19:85. doi: 10.1186/s12862-019-1410-7 (PMC6472079; doi:10.1186/s12862-019-1410-7)
Supplement: Supplementary file 1 — Table S1. Differentially expressed genes. A list of genes that were differentially expressed and relevant test statistics. (CSV 482 kb) [file 12862_2019_1410_MOESM1_ESM.csv]

	target_id	test_stat	pval	qval	rss	sigma_sq	tech_var	mean_obs	var_obs	sigma_sq_pmax	smooth_sigma_sq	final_sigma_sq	degrees_free	peptide_id	gene_name
1	Transcript_15981	61.15769408	3.33E-13	1.35E-08	369.7152375	33.54988724	0.060588893	5.037722019	33.61047613	33.54988724	0.316127734	33.54988724	3	ENSXETP00000064134.1	COX1
2	Transcript_14808	57.49359989	2.02E-12	2.17E-08	132.517872	12.04530633	0.001772946	5.013817826	12.04707927	12.04530633	0.319818712	12.04530633	3	ENSXETP00000027296.3	krt17
3	Transcript_102843	57.80791087	1.73E-12	2.17E-08	131.5363424	11.95646378	0.001385533	5.014213654	11.95784931	11.95646378	0.319757074	11.95646378	3	ENSXETP00000006114.3	mmp2
4	Transcript_159069	57.36845652	2.14E-12	2.17E-08	232.5282405	21.13515419	0.003776767	3.708035705	21.13893095	21.13515419	0.655711132	21.13515419	3	ENSXETP00000023577.3	COL5A2
5	Transcript_9060	54.49179339	8.81E-12	7.13E-08	119.5583567	10.86636814	0.002573376	4.74192009	10.86894152	10.86636814	0.366585606	10.86636814	3	ENSXETP00000006114.3	mmp2
6	Transcript_72829	51.71136957	3.45E-11	2.33E-07	201.7740879	18.3427422	0.000356704	3.398523571	18.3430989	18.3427422	0.794328257	18.3427422	3	ENSXETP00000042937.3	rpl13
7	Transcript_101480	49.62388959	9.61E-11	5.55E-07	106.7273536	9.699495364	0.002991327	4.432279515	9.702486691	9.699495364	0.432162693	9.699495364	3	ENSXETP00000063275.1	metap2
8	Transcript_118761	48.71542873	1.50E-10	7.58E-07	118.6004075	10.78032968	0.001525541	4.706029335	10.78185523	10.78032968	0.373467324	10.78032968	3	ENSXETP00000033762.3	rpl37a
9	Transcript_62323	48.03085981	2.10E-10	9.43E-07	94.37633294	8.571285939	0.008380692	4.134034231	8.579666631	8.571285939	0.510493978	8.571285939	3	ENSXETP00000044461.3	dpp3
10	Transcript_113391	47.00689031	3.46E-10	1.40E-06	90.45345239	8.216416407	0.00662472	3.972392828	8.223041127	8.216416407	0.560353632	8.216416407	3	ENSXETP00000055099.2	mapre1
11	Transcript_146398	46.41337124	4.63E-10	1.70E-06	94.05005677	8.542417881	0.00758728	4.083795812	8.550005161	8.542417881	0.525387654	8.542417881	3	ENSXETP00000034522.3	anxa6
12	Transcript_127139	45.9696697	5.76E-10	1.79E-06	89.98036618	8.175889309	0.00414398	4.026603699	8.180033289	8.175889309	0.542996313	8.175889309	3	ENSXETP00000015637.2	stip1
13	Transcript_140782	45.97295426	5.75E-10	1.79E-06	109.9553049	9.993365485	0.002571327	4.491469886	9.995936812	9.993365485	0.418487226	9.993365485	3	ENSXETP00000004622.2	gnl2
14	Transcript_81900	45.34490033	7.82E-10	1.98E-06	90.45953976	8.212770631	0.010823893	4.01355342	8.223594524	8.212770631	0.547114531	8.212770631	3	ENSXETP00000040494.3	smc3
15	Transcript_129683	45.48753447	7.29E-10	1.98E-06	225.637135	20.48644888	0.026017939	3.739288556	20.51246682	20.48644888	0.64323605	20.48644888	3	ENSXETP00000064138.1	COX3
16	Transcript_141967	45.45473514	7.41E-10	1.98E-06	159.5465096	14.50247204	0.001756107	2.905026756	14.50422815	14.50247204	1.006987399	14.50247204	3	ENSXETP00000027529.2	ddx5
17	Transcript_15055	44.85131775	9.95E-10	2.37E-06	85.26743001	7.724831773	0.026752774	3.874299925	7.751584547	7.724831773	0.59349118	7.724831773	3	ENSXETP00000030964.3	vwa5a
18	Transcript_75531	44.21727585	1.36E-09	2.89E-06	83.74374183	7.600388612	0.012678827	3.857919908	7.613067439	7.600388612	0.59925029	7.600388612	3	ENSXETP00000061866.1	fam129b
19	Transcript_136347	44.24410301	1.34E-09	2.89E-06	147.4554753	13.37876717	0.02627604	2.641025137	13.40504321	13.37876717	1.099252208	13.37876717	3	ENSXETP00000021108.2	cpxm2
20	Transcript_159262	43.68056594	1.76E-09	3.57E-06	87.60675148	7.953263168	0.010986966	3.940644087	7.964250134	7.953263168	0.570830211	7.953263168	3	ENSXETP00000027400.3	lamc2
21	Transcript_133	43.36276744	2.06E-09	3.62E-06	129.6773144	11.77766833	0.011178432	2.590466215	11.78884676	11.77766833	1.110773938	11.77766833	3	ENSXETP00000034503.2	loxl4
22	Transcript_139248	43.36846416	2.06E-09	3.62E-06	78.85692181	7.154839271	0.013971803	3.722473185	7.168811073	7.154839271	0.649900394	7.154839271	3	ENSXETP00000012758.3	vps37b
23	Transcript_156211	43.51179525	1.92E-09	3.62E-06	86.32608276	7.840653396	0.00717231	3.879135276	7.847825706	7.840653396	0.591803711	7.840653396	3	ENSXETP00000044186.3	krt18
24	Transcript_61364	43.17046453	2.26E-09	3.72E-06	127.7810632	11.61457936	0.001880926	2.552545189	11.61646029	11.61457936	1.117520273	11.61457936	3	NA	NA
25	Transcript_127730	43.14033778	2.30E-09	3.72E-06	76.45698096	6.944118551	0.006516082	3.670864754	6.950634633	6.944118551	0.671030396	6.944118551	3	ENSXETP00000013992.3	dapk3
26	Transcript_78722	42.89617661	2.59E-09	3.95E-06	387.3815104	34.86544423	0.351056717	5.541930856	35.21650095	34.86544423	0.251537002	34.86544423	3	ENSXETP00000007330.2	col1a1
27	Transcript_81894	42.71086307	2.83E-09	3.95E-06	132.6249546	12.01423406	0.042579991	2.619495131	12.05681405	12.01423406	1.104525023	12.01423406	3	ENSXETP00000021108.2	cpxm2
28	Transcript_101753	42.71661553	2.83E-09	3.95E-06	76.28452607	6.697930718	0.237026198	5.283027071	6.934956915	6.697930718	0.281727042	6.697930718	3	ENSXETP00000039041.3	fstl1
29	Transcript_159786	42.82604203	2.68E-09	3.95E-06	79.66575747	7.234441205	0.007900383	3.738627631	7.242341588	7.234441205	0.643495844	7.234441205	3	ENSXETP00000004740.3	cct4
30	Transcript_78839	42.15874318	3.71E-09	5.01E-06	79.35062053	7.138466716	0.075226059	3.728666178	7.213692775	7.138466716	0.647432824	7.138466716	3	ENSXETP00000004732.3	xpo1
31	Transcript_130411	41.8980241	4.22E-09	5.50E-06	90.92028799	8.246982476	0.01849825	4.013665549	8.265480726	8.246982476	0.547078986	8.246982476	3	ENSXETP00000049522.1	ywhae
32	Transcript_79525	41.76133816	4.51E-09	5.70E-06	71.81663015	6.522831127	0.005953433	3.538316978	6.528784559	6.522831127	0.729204613	6.522831127	3	ENSXETP00000053943.1	bccip
33	Transcript_88594	41.52617235	5.06E-09	6.02E-06	78.38371451	7.106195612	0.019596616	3.687802438	7.125792229	7.106195612	0.663987504	7.106195612	3	ENSXETP00000015975.3	lama4
34	Transcript_120326	41.58229283	4.92E-09	6.02E-06	111.7372392	10.1486393	0.009291538	2.323594202	10.15793083	10.1486393	1.133807659	10.1486393	3	ENSXETP00000005605.3	eif3f
35	Transcript_97312	41.4577842	5.23E-09	6.04E-06	74.12946981	6.719484515	0.019558195	3.593529514	6.73904271	6.719484515	0.704382506	6.719484515	3	NA	NA
36	Transcript_31222	41.14266451	6.10E-09	6.49E-06	78.0909882	7.082999652	0.016181093	3.680320605	7.099180746	7.082999652	0.667085959	7.082999652	3	ENSXETP00000016825.2	plxnb3
37	Transcript_105513	41.20195937	5.93E-09	6.49E-06	97.51535072	8.598755839	0.266276045	4.166482939	8.865031884	8.598755839	0.501150604	8.598755839	3	ENSXETP00000045488.2	pdgfra
38	Transcript_146316	41.18714188	5.97E-09	6.49E-06	75.66593487	6.870328214	0.008393139	3.624300744	6.878721352	6.870328214	0.690892008	6.870328214	3	ENSXETP00000003278.2	arglu1
39	Transcript_10745	40.87205539	6.96E-09	6.72E-06	126.2381065	11.42072945	0.055462052	5.112699109	11.4761915	11.42072945	0.304955902	11.42072945	3	ENSXETP00000047254.2	dcn
40	Transcript_17086	40.9759221	6.62E-09	6.72E-06	77.43308212	7.027205522	0.01216558	3.663346996	7.039371101	7.027205522	0.674188581	7.027205522	3	ENSXETP00000037627.3	ece2
41	Transcript_79365	40.87273008	6.96E-09	6.72E-06	81.47664968	7.339220359	0.067747794	4.24873199	7.406968153	7.339220359	0.478403329	7.339220359	3	ENSXETP00000011245.3	bace2
42	Transcript_119529	40.82021338	7.14E-09	6.72E-06	113.4688273	10.31140322	0.003944713	2.369157429	10.31534793	10.31140322	1.132876492	10.31140322	3	NA	NA
43	Transcript_126153	40.82359806	7.13E-09	6.72E-06	74.31678436	6.747127726	0.00894358	3.507633925	6.756071305	6.747127726	0.743281314	6.747127726	3	ENSXETP00000063886.1	prtfdc1
44	Transcript_6465	40.67774806	7.65E-09	6.92E-06	49.75601959	4.502303199	0.020971309	6.630659511	4.523274508	4.502303199	0.174183492	4.502303199	3	ENSXETP00000008399.2	rpl15
45	Transcript_67268	40.66603196	7.70E-09	6.92E-06	77.18330182	6.927692477	0.088971325	3.641605084	7.016663801	6.927692477	0.683429124	6.927692477	3	ENSXETP00000002891.3	gpr107
46	Transcript_11156	40.17017051	9.81E-09	8.44E-06	79.0459249	7.172705348	0.013287825	3.697906439	7.185993173	7.172705348	0.659835449	7.172705348	3	ENSXETP00000050838.3	cndp2
47	Transcript_102706	40.19010774	9.71E-09	8.44E-06	145.520672	12.98463043	0.244521565	2.995052308	13.229152	12.98463043	0.970001055	12.98463043	3	ENSXETP00000021108.2	cpxm2
48	Transcript_80975	39.84973535	1.15E-08	9.48E-06	71.50998143	6.482770277	0.018137126	3.421232856	6.500907403	6.482770277	0.783630359	6.482770277	3	ENSXETP00000031141.2	smarcd2
49	Transcript_155099	39.84599366	1.15E-08	9.48E-06	77.67570187	6.910914131	0.150513311	3.647423422	7.061427442	6.910914131	0.680941058	6.910914131	3	ENSXETP00000019690.2	por
50	Transcript_74559	39.61570453	1.29E-08	1.04E-05	103.0385721	9.347636095	0.019506824	2.226279438	9.367142919	9.347636095	1.131527592	9.347636095	3	ENSXETP00000041985.3	eif5b
51	Transcript_138650	39.5548125	1.32E-08	1.05E-05	97.30103174	8.841181359	0.004366981	2.140830504	8.84554834	8.841181359	1.109119249	8.841181359	3	ENSXETP00000062501.1	hspa9
52	Transcript_62982	39.1750921	1.59E-08	1.24E-05	107.9728548	9.79689546	0.018818609	2.25298168	9.815714069	9.79689546	1.134143894	9.79689546	3	ENSXETP00000008310.3	znf605
53	Transcript_108887	39.142661	1.62E-08	1.24E-05	76.4585481	6.937171991	0.013605109	3.60889676	6.9507771	6.937171991	0.697611504	6.937171991	3	ENSXETP00000011114.3	arfgap2
54	Transcript_116414	39.0627325	1.68E-08	1.26E-05	70.1545792	6.369078641	0.008610378	3.418978549	6.377689018	6.369078641	0.784691602	6.369078641	3	ENSXETP00000059854.1	CD109
55	Transcript_117292	38.99804164	1.74E-08	1.28E-05	85.65065975	7.772671713	0.0137519	3.823335522	7.786423613	7.772671713	0.611629366	7.772671713	3	ENSXETP00000019304.3
56	Transcript_126958	38.87481358	1.84E-08	1.33E-05	87.51421959	7.950184864	0.00565328	2.002832519	7.955838144	7.950184864	1.069370298	7.950184864	3	ENSXETP00000054267.2	rpl7
57	Transcript_98533	38.77142785	1.94E-08	1.38E-05	92.77270326	8.42447765	0.009404465	2.070879337	8.433882115	8.42447765	1.085657789	8.42447765	3	ENSXETP00000007782.3	tmem30a
58	Transcript_12016	38.30430756	2.44E-08	1.67E-05	107.5163523	9.694365354	0.079848491	2.274158181	9.774213844	9.694365354	1.134271501	9.694365354	3	ENSXETP00000003783.3	nfe2l2
59	Transcript_70062	38.31987432	2.42E-08	1.67E-05	79.19215033	7.13242744	0.066858954	3.657839195	7.199286394	7.13242744	0.676514624	7.13242744	3	ENSXETP00000015764.3	syne2.2
60	Transcript_112634	38.23119761	2.53E-08	1.70E-05	72.69227689	6.590263764	0.018125044	3.505266575	6.608388808	6.590263764	0.744374363	6.590263764	3	ENSXETP00000058613.1	rab21
61	Transcript_132378	38.19557712	2.57E-08	1.70E-05	88.0594326	7.994585827	0.010817137	2.00064235	8.005402964	7.994585827	1.0690611	7.994585827	3	ENSXETP00000041792.3	glb1
62	Transcript_116361	38.08318527	2.71E-08	1.76E-05	65.72470102	5.943738394	0.031234426	3.330494953	5.97497282	5.943738394	0.826326327	5.943738394	3	ENSXETP00000043460.3	ezh2
63	Transcript_135997	38.06853113	2.73E-08	1.76E-05	65.02018957	5.510086463	0.400839862	5.445370008	5.910926325	5.510086463	0.262126542	5.510086463	3	ENSXETP00000046022.3	hnrnpa1
64	Transcript_140768	37.98322079	2.85E-08	1.80E-05	86.38563759	7.784547171	0.06869261	3.814059528	7.853239781	7.784547171	0.61500095	7.784547171	3	NA	NA
65	Transcript_79519	37.89044741	2.98E-08	1.86E-05	81.85076623	7.241230461	0.199748288	3.744731494	7.440978748	7.241230461	0.641103333	7.241230461	3	ENSXETP00000036203.3	plxdc2
66	Transcript_112362	37.71175702	3.25E-08	1.99E-05	67.71840211	6.080931755	0.075286619	3.386555206	6.156218373	6.080931755	0.799969279	6.080931755	3	ENSXETP00000034303.3	clcn4
67	Transcript_157713	37.58229316	3.46E-08	2.09E-05	82.72097929	7.489744386	0.03034464	1.923793495	7.520089026	7.489744386	1.067963189	7.489744386	3	ENSXETP00000038004.3	washc5
68	Transcript_157796	37.53910937	3.54E-08	2.10E-05	83.79045891	7.394053299	0.223261148	3.777388535	7.617314447	7.394053299	0.628567418	7.394053299	3	ENSXETP00000059793.1	tnfrsf1a
69	Transcript_1406	37.39761252	3.79E-08	2.22E-05	65.84413853	5.901878491	0.083952285	3.353121153	5.985830775	5.901878491	0.815710982	5.901878491	3	ENSXETP00000059553.1
70	Transcript_156856	37.33978449	3.90E-08	2.25E-05	73.09403439	6.626946155	0.017966062	3.508001249	6.644912217	6.626946155	0.743111796	6.626946155	3	ENSXETP00000022743.2	baz1b
71	Transcript_16825	36.92641267	4.77E-08	2.31E-05	131.263241	11.70425282	0.228769092	3.454651809	11.93302191	11.70425282	0.767933381	11.70425282	3	ENSXETP00000017402.3	calr
72	Transcript_47591	37.01030316	4.58E-08	2.31E-05	80.39352413	7.252814242	0.055687952	1.878382742	7.308502194	7.252814242	1.069083233	7.252814242	3	ENSXETP00000046165.2	fyn
73	Transcript_66668	37.0920901	4.40E-08	2.31E-05	77.22413359	6.846303332	0.174072449	5.835399785	7.020375781	6.846303332	0.223696906	6.846303332	3	ENSXETP00000039041.3	fstl1
74	Transcript_70145	36.91885298	4.79E-08	2.31E-05	95.22536916	8.622898671	0.033953071	2.314329511	8.656851742	8.622898671	1.133926032	8.622898671	3	ENSXETP00000024554.3	dync1li2
75	Transcript_73289	36.97886753	4.65E-08	2.31E-05	91.8366826	8.201353526	0.147435802	3.918406473	8.348789327	8.201353526	0.578308596	8.201353526	3	ENSXETP00000015620.3	thdl20
76	Transcript_112760	37.0241278	4.55E-08	2.31E-05	112.8237188	10.15344198	0.103259733	5.586178069	10.25670171	10.15344198	0.246933706	10.15344198	3	ENSXETP00000044083.3	krt5.7
77	Transcript_119497	37.2379948	4.10E-08	2.31E-05	79.43719182	7.210919153	0.010643739	1.86917754	7.221562893	7.210919153	1.069343284	7.210919153	3	ENSXETP00000022286.3	wbscr17
78	Transcript_119537	37.12106739	4.34E-08	2.31E-05	70.70793448	6.401729646	0.026264398	3.411265405	6.427994044	6.401729646	0.788324107	6.401729646	3	ENSXETP00000012039.3	cux1
79	Transcript_122835	37.01503542	4.57E-08	2.31E-05	83.94097681	7.61771385	0.013284042	1.91517968	7.630997892	7.61771385	1.06818593	7.61771385	3	ENSXETP00000060151.1	dus3l
80	Transcript_131837	37.06428871	4.46E-08	2.31E-05	94.58757755	7.963101932	0.635768754	4.180809359	8.598870686	7.963101932	0.497092918	7.963101932	3	ENSXETP00000017882.3	glud1
81	Transcript_134605	36.99702655	4.61E-08	2.31E-05	102.1949988	8.921702387	0.368752048	3.588027245	9.290454435	8.921702387	0.706822527	8.921702387	3	ENSXETP00000006114.3	mmp2
82	Transcript_138898	36.96630649	4.68E-08	2.31E-05	74.89193942	6.545302842	0.263055288	3.597797509	6.80835813	6.545302842	0.702495433	6.545302842	3	ENSXETP00000015561.2	esyt2
83	Transcript_140981	37.21249849	4.15E-08	2.31E-05	80.06023981	7.266770519	0.011433101	1.87906489	7.278203619	7.266770519	1.069065048	7.266770519	3	ENSXETP00000009477.3	c20orf194
84	Transcript_141039	37.00456261	4.59E-08	2.31E-05	63.28119901	5.72099369	0.031842584	3.230989723	5.752836274	5.72099369	0.872097049	5.72099369	3	ENSXETP00000037075.3	arhgef12
85	Transcript_138199	36.71413165	5.29E-08	2.52E-05	35.04457136	3.115563688	0.070306435	5.170804933	3.185870123	3.115563688	0.296705917	3.115563688	3	ENSXETP00000057536.1	idh2
86	Transcript_4790	36.62000113	5.54E-08	2.60E-05	123.3513972	11.06420112	0.149562256	2.859552995	11.21376338	11.06420112	1.02525944	11.06420112	3	ENSXETP00000039266.3	gtpbp4
87	Transcript_142236	36.5824994	5.64E-08	2.62E-05	128.1681741	11.54341235	0.108239849	2.510376863	11.65165219	11.54341235	1.123326081	11.54341235	3	ENSXETP00000048340.2	col5a1
88	Transcript_13846	36.52910827	5.79E-08	2.63E-05	64.52589991	5.828794268	0.037196633	3.20575024	5.865990901	5.828794268	0.883326773	5.828794268	3	ENSXETP00000012482.3	impad1
89	Transcript_88892	36.54989391	5.73E-08	2.63E-05	73.57875477	6.670788439	0.018189267	1.780604083	6.688977706	6.670788439	1.075069207	6.670788439	3	ENSXETP00000023533.3	zfand3
90	Transcript_139174	36.50918492	5.84E-08	2.63E-05	84.14479798	7.596909028	0.052618061	1.934903176	7.649527089	7.596909028	1.067642419	7.596909028	3	ENSXETP00000050538.3	snx4
91	Transcript_133995	36.46787625	5.96E-08	2.65E-05	68.1929943	6.076351607	0.123011511	3.357046157	6.199363118	6.076351607	0.813865562	6.076351607	3	ENSXETP00000046165.2	fyn
92	Transcript_157489	36.41605215	6.12E-08	2.69E-05	144.0190485	13.00466484	0.087975935	4.240597042	13.09264077	13.00466484	0.480594818	13.00466484	3	ENSXETP00000064141.1	ND4
93	Transcript_118540	36.34834346	6.32E-08	2.75E-05	62.6329649	5.668609914	0.025295985	3.185128021	5.6939059	5.668609914	0.892343476	5.668609914	3	ENSXETP00000023326.3	trip4
94	Transcript_104721	36.1903601	6.83E-08	2.94E-05	89.31043961	8.028903208	0.090227665	2.008589767	8.119130874	8.028903208	1.070261135	8.028903208	3	ENSXETP00000045607.2	etnppl
95	Transcript_69977	36.16741125	6.90E-08	2.94E-05	137.2753684	12.27022779	0.209351155	2.606430105	12.47957895	12.27022779	1.10745942	12.27022779	3	ENSXETP00000024496.2	thbs1
96	Transcript_5937	36.13424921	7.01E-08	2.94E-05	73.62815999	6.655995125	0.037473965	1.775365877	6.69346909	6.655995125	1.07570005	6.655995125	3	ENSXETP00000061060.1	vps29
97	Transcript_130946	36.12250127	7.05E-08	2.94E-05	61.00813949	5.526967389	0.01922711	3.189259741	5.546194499	5.526967389	0.890549339	5.526967389	3	ENSXETP00000051793.1	sox12
98	Transcript_116042	35.93532352	7.73E-08	3.19E-05	80.97332074	7.222557071	0.138653906	1.896434855	7.361210977	7.222557071	1.068634274	7.222557071	3	ENSXETP00000011525.3	pnrc2
99	Transcript_53001	35.87996954	7.94E-08	3.19E-05	72.21979166	6.549609154	0.015826451	1.748674826	6.565435605	6.549609154	1.079646224	6.549609154	3	ENSXETP00000059875.1	upf3b
100	Transcript_56075	35.87220013	7.97E-08	3.19E-05	65.04680667	5.81324334	0.100102721	3.296741861	5.913346061	5.81324334	0.842056589	5.81324334	3	ENSXETP00000003568.3	olfml3
101	Transcript_72052	35.87885423	7.94E-08	3.19E-05	61.30506924	5.557271039	0.015917074	3.048982673	5.573188113	5.557271039	0.947974196	5.557271039	3	ENSXETP00000026707.3	cox6a1
102	Transcript_32213	35.70799855	8.63E-08	3.42E-05	84.3695012	7.452346714	0.217607941	1.935065314	7.669954655	7.452346714	1.067637381	7.452346714	3	ENSXETP00000030741.3	arsa.1
103	Transcript_131558	35.54582282	9.34E-08	3.67E-05	64.36647128	5.836082639	0.01541475	3.223164517	5.851497389	5.836082639	0.875599831	5.836082639	3	ENSXETP00000034502.2
104	Transcript_73684	35.45313405	9.77E-08	3.80E-05	59.52581399	5.394264969	0.017172666	3.085002492	5.411437635	5.394264969	0.933556353	5.394264969	3	ENSXETP00000011447.3	txlna
105	Transcript_130499	35.43265023	9.87E-08	3.80E-05	60.20268044	5.455366468	0.017604482	3.157010373	5.472970949	5.455366468	0.90437325	5.455366468	3	ENSXETP00000039599.2	ppp5c
106	Transcript_13920	35.40980143	9.98E-08	3.81E-05	74.48862184	6.746928864	0.024764031	1.780012651	6.771692894	6.746928864	1.075138265	6.746928864	3	ENSXETP00000044838.3	leo1
107	Transcript_1930	35.02096584	1.21E-07	4.56E-05	63.18793087	5.695407614	0.048949737	3.577080649	5.744357351	5.695407614	0.711700361	5.695407614	3	NA	NA
108	Transcript_143244	34.96940137	1.24E-07	4.63E-05	77.58504648	6.984059462	0.069126581	2.140200218	7.053186043	6.984059462	1.108908217	6.984059462	3	ENSXETP00000051415.2	rabac1
109	Transcript_12304	34.7953948	1.35E-07	4.94E-05	59.83057951	5.419177942	0.01996565	3.103676996	5.439143592	5.419177942	0.926200148	5.419177942	3	ENSXETP00000030933.3	gart
110	Transcript_61639	34.76082547	1.37E-07	4.94E-05	67.49227402	5.88683545	0.248825825	3.392287789	6.135661275	5.88683545	0.79726737	5.88683545	3	ENSXETP00000040758.3	mon2
111	Transcript_141321	34.80085397	1.34E-07	4.94E-05	116.1354063	10.55355805	0.004206157	4.53329874	10.55776421	10.55355805	0.409163455	10.55355805	3	ENSXETP00000035239.3	ndrg2
112	Transcript_147445	34.76463099	1.37E-07	4.94E-05	65.33686226	5.926749482	0.012965269	3.200787169	5.939714751	5.926749482	0.885510613	5.926749482	3	ENSXETP00000048013.3	mmp13
113	Transcript_71378	34.58981449	1.49E-07	5.29E-05	56.78152047	5.134312179	0.027644228	3.0382919	5.161956406	5.134312179	0.952307223	5.134312179	3	ENSXETP00000017067.3	itga11
114	Transcript_129832	34.58464722	1.49E-07	5.29E-05	67.13481927	6.077562781	0.025602607	1.662199655	6.103165388	6.077562781	1.102399492	6.077562781	3	ENSXETP00000012699.2	flii
115	Transcript_19154	34.47852191	1.57E-07	5.52E-05	183.0642052	16.43498192	0.207218556	4.26063022	16.64220048	16.43498192	0.47522062	16.43498192	3	ENSXETP00000064142.1	ND5
116	Transcript_139671	34.44494059	1.60E-07	5.56E-05	89.17989063	8.053869851	0.053392933	5.397499028	8.107262784	8.053869851	0.267664529	8.053869851	3	ENSXETP00000027296.3	krt17
117	Transcript_79252	34.4033693	1.63E-07	5.58E-05	59.51335283	5.386218401	0.024086402	3.113688516	5.410304803	5.386218401	0.922212767	5.386218401	3	ENSXETP00000043242.2	ttc22
118	Transcript_117965	34.40567933	1.63E-07	5.58E-05	66.92172694	6.062117335	0.021676023	3.185969399	6.083793358	6.062117335	0.891978642	6.062117335	3	ENSXETP00000064033.1	wdr1
119	Transcript_138381	34.33591108	1.68E-07	5.72E-05	81.52182605	7.34270124	0.068373855	2.087202058	7.411075095	7.34270124	1.090897679	7.34270124	3	ENSXETP00000000816.3	glul
120	Transcript_98056	34.24392198	1.76E-07	5.84E-05	65.70653461	5.956425876	0.016895452	1.628777559	5.973321328	5.956425876	1.113753042	5.956425876	3	ENSXETP00000017332.3	cxcl14
121	Transcript_130614	34.2461655	1.76E-07	5.84E-05	63.24976437	5.645898205	0.104080373	3.709941474	5.749978579	5.645898205	0.654939503	5.645898205	3	ENSXETP00000059844.1
122	Transcript_135214	34.24253142	1.76E-07	5.84E-05	66.27436648	5.851379873	0.173562534	3.863231852	6.024942407	5.851379873	0.597375392	5.851379873	3	ENSXETP00000051167.3	lasp1
123	Transcript_116111	34.19336267	1.80E-07	5.93E-05	61.91579949	5.532373279	0.096335765	3.710172611	5.628709045	5.532373279	0.654846012	5.532373279	3	ENSXETP00000039775.2	elob
124	Transcript_18707	34.15009443	1.84E-07	6.01E-05	59.38496949	4.984348438	0.414285152	6.072445213	5.39863359	4.984348438	0.205392257	4.984348438	3	ENSXETP00000048340.2	col5a1
125	Transcript_131012	34.06755214	1.92E-07	6.20E-05	55.56699558	4.999749823	0.051795229	2.992061876	5.051545052	4.999749823	0.971231558	4.999749823	3	ENSXETP00000059384.1	mef2d
126	Transcript_83293	33.9398996	2.04E-07	6.55E-05	66.957583	6.033972186	0.053080814	3.224435773	6.087053	6.033972186	0.875032022	6.033972186	3	ENSXETP00000036931.3	dhrs7
127	Transcript_7553	33.84026139	2.14E-07	6.81E-05	56.84233557	5.146956357	0.020528695	3.005851057	5.167485052	5.146956357	0.965562929	5.146956357	3	ENSXETP00000049568.2	sf3a3
128	Transcript_74889	33.81122287	2.17E-07	6.81E-05	59.21150181	5.346346827	0.036516974	3.106049717	5.382863801	5.346346827	0.925260064	5.346346827	3	ENSXETP00000016507.3	7-Mar
129	Transcript_159993	33.81412536	2.17E-07	6.81E-05	89.30144622	7.975692278	0.142621014	1.866622578	8.118313293	7.975692278	1.069421102	7.975692278	3	NA	NA
130	Transcript_88905	33.76184101	2.22E-07	6.92E-05	73.34313701	6.583065025	0.084492885	1.750590415	6.66755791	6.583065025	1.079319079	6.583065025	3	ENSXETP00000045607.2	etnppl
131	Transcript_77562	33.74445107	2.24E-07	6.93E-05	62.28786213	5.445039492	0.217493429	3.230073297	5.662532921	5.445039492	0.872508199	5.445039492	3	ENSXETP00000041429.3	tfe3
132	Transcript_127116	33.70034032	2.29E-07	7.02E-05	77.88317096	7.004566587	0.075721683	2.018941703	7.080288269	7.004566587	1.072132305	7.004566587	3	ENSXETP00000049660.3	ilf3
133	Transcript_2679	33.64709477	2.35E-07	7.15E-05	177.8552865	15.52573634	0.642926071	3.822434308	16.16866241	15.52573634	0.611955973	15.52573634	3	ENSXETP00000044083.3	krt5.7
134	Transcript_76679	33.56026433	2.45E-07	7.39E-05	56.28956436	5.084455408	0.032777716	3.018439437	5.117233124	5.084455408	0.960403071	5.084455408	3	ENSXETP00000012614.3	c1qtnf1
135	Transcript_98641	33.54181924	2.48E-07	7.39E-05	64.30684708	5.582789827	0.26328718	3.271971078	5.846077007	5.582789827	0.853485538	5.582789827	3	ENSXETP00000042875.2	rab14
136	Transcript_112711	33.51806318	2.50E-07	7.39E-05	53.52373755	4.843885601	0.021908721	2.930327284	4.865794323	4.843885601	0.996649175	4.843885601	3	ENSXETP00000054158.2	nfyc
137	Transcript_116180	33.52821685	2.49E-07	7.39E-05	63.51970825	5.762093939	0.012424993	1.594647711	5.774518932	5.762093939	1.126405079	5.762093939	3	ENSXETP00000029087.1	wfdc1
138	Transcript_153245	33.49091052	2.54E-07	7.44E-05	108.5843636	9.704460934	0.166844849	2.616059723	9.871305783	9.704460934	1.105316366	9.704460934	3	ENSXETP00000053168.2	itm2b
139	Transcript_83299	33.41347718	2.63E-07	7.67E-05	55.96463518	5.068921649	0.018772458	2.9934433	5.087694107	5.068921649	0.970663061	5.068921649	3	ENSXETP00000005527.3	rab4b
140	Transcript_89580	33.33696401	2.73E-07	7.84E-05	61.13159851	5.447373902	0.110044144	3.609343149	5.557418046	5.447373902	0.697415808	5.447373902	3	ENSXETP00000045430.2	apex1
141	Transcript_106342	33.34591585	2.72E-07	7.84E-05	66.54778687	5.924242167	0.125556639	1.65571475	6.049798807	5.924242167	1.104528842	5.924242167	3	NA	NA
142	Transcript_80029	33.0765715	3.10E-07	8.78E-05	59.06870173	5.317463609	0.052418367	3.049738355	5.369881975	5.317463609	0.947668728	5.317463609	3	ENSXETP00000027296.3	krt17
143	Transcript_137920	33.08167239	3.10E-07	8.78E-05	58.38052546	5.135967922	0.171352574	3.110238763	5.307320496	5.135967922	0.923592845	5.135967922	3	ENSXETP00000051022.3	rufy3
144	Transcript_156433	33.05604801	3.13E-07	8.80E-05	72.34799717	6.039242568	0.537848083	3.519402229	6.577090652	6.039242568	0.737861801	6.039242568	3	NA	NA
145	Transcript_130408	33.01742047	3.19E-07	8.91E-05	51.17307767	4.630559549	0.02153842	2.860104719	4.65209797	4.630559549	1.025040953	4.630559549	3	ENSXETP00000012881.3	pin1
146	Transcript_156375	33.00219751	3.22E-07	8.91E-05	86.05142273	7.4925325	0.330324112	3.56443086	7.822856612	7.4925325	0.717374442	7.4925325	3	ENSXETP00000006374.3	chd4
147	Transcript_3281	32.97760324	3.26E-07	8.96E-05	51.64351308	4.65969426	0.035170566	2.888593778	4.694864826	4.65969426	1.01364562	4.65969426	3	ENSXETP00000018471.3	sf1
148	Transcript_1882	32.93399669	3.33E-07	9.09E-05	71.60976884	6.237113294	0.272865692	1.776223499	6.509978985	6.237113294	1.07559377	6.237113294	3	ENSXETP00000027860.2	rcor1
149	Transcript_113290	32.81801592	3.52E-07	9.55E-05	58.31866075	5.263746565	0.037949866	2.93812318	5.301696432	5.263746565	0.993448224	5.263746565	3	ENSXETP00000006718.2	cyr61
150	Transcript_81903	32.79823766	3.55E-07	9.58E-05	71.3275079	6.442585278	0.041733621	1.685083397	6.4843189	6.442585278	1.095145866	6.442585278	3	ENSXETP00000055430.2	trafd1
151	Transcript_76762	32.68114749	3.76E-07	0.000100722	63.47173995	5.426434075	0.343724103	3.265191188	5.770158178	5.426434075	0.856592437	5.426434075	3	ENSXETP00000038830.3	zbtb44
152	Transcript_4131	32.60320162	3.91E-07	0.000103919	57.7982386	5.122272757	0.13211257	3.531682263	5.254385327	5.122272757	0.732233382	5.122272757	3	NA	NA
153	Transcript_125804	32.55892029	3.99E-07	0.000105483	59.51635544	5.252905215	0.157672552	3.107328301	5.410577767	5.252905215	0.924752204	5.252905215	3	ENSXETP00000013928.3	csnk1d
154	Transcript_75432	32.53649116	4.03E-07	0.000105946	62.68153262	5.578874576	0.119446572	1.5839843	5.698321147	5.578874576	1.130600812	5.578874576	3	ENSXETP00000019619.2	acaca
155	Transcript_127834	32.4346981	4.24E-07	0.000110595	74.10445747	6.390817748	0.345951113	3.498344014	6.736768861	6.390817748	0.747575805	6.390817748	3	NA	NA
156	Transcript_57319	32.40454605	4.30E-07	0.000111506	91.90578644	8.105360191	0.249711304	2.650389362	8.355071494	8.105360191	1.096810054	8.105360191	3	ENSXETP00000046147.3	coro1c
157	Transcript_113572	32.39109192	4.33E-07	0.000111522	115.2194322	10.2450742	0.229419633	5.491021192	10.47449384	10.2450742	0.257025235	10.2450742	3	ENSXETP00000023818.2	fn1
158	Transcript_152523	32.33152753	4.46E-07	0.000114067	81.10647867	7.107899868	0.265416375	3.386239135	7.373316243	7.107899868	0.800118244	7.107899868	3	ENSXETP00000025481.2	ilf3
159	Transcript_129250	32.30540598	4.51E-07	0.000114183	74.35584491	6.639886292	0.119735973	3.413993475	6.759622265	6.639886292	0.787039092	6.639886292	3	NA	NA
160	Transcript_140158	32.29069355	4.54E-07	0.000114183	64.75140766	5.841270843	0.045220762	3.150294747	5.886491605	5.841270843	0.907196893	5.841270843	3	ENSXETP00000020001.3	fam107b
161	Transcript_156005	32.29547066	4.53E-07	0.000114183	70.33885476	6.146878268	0.247563074	1.716348635	6.394441342	6.146878268	1.086339814	6.146878268	3	ENSXETP00000042368.3	wdr5
162	Transcript_119779	32.2729083	4.58E-07	0.000114462	67.69953993	6.121142221	0.03336141	3.8814916	6.15450363	6.121142221	0.590983458	6.121142221	3	ENSXETP00000059498.1
163	Transcript_98067	32.17421969	4.81E-07	0.000119341	57.28349585	5.144187056	0.063403475	3.271404088	5.207590532	5.144187056	0.85374574	5.144187056	3	NA	NA
164	Transcript_128969	32.15114016	4.86E-07	0.000119949	72.60078551	6.203060574	0.397010835	2.958404461	6.60007141	6.203060574	0.985100505	6.203060574	3	NA	NA
165	Transcript_8096	32.07511357	5.05E-07	0.000123704	98.21928128	8.233073548	0.695952023	2.159806968	8.929025571	8.233073548	1.115294351	8.233073548	3	ENSXETP00000058486.1	11-Sep
166	Transcript_122927	32.0502397	5.11E-07	0.000124452	63.53807578	5.715200569	0.060988138	1.762108334	5.776188708	5.715200569	1.077499872	5.715200569	3	ENSXETP00000057083.2	tmpo
167	Transcript_68942	32.01734772	5.19E-07	0.000125697	65.13844504	5.729528354	0.192148468	1.615030087	5.921676822	5.729528354	1.118712421	5.729528354	3	ENSXETP00000047875.3	u2surp
168	Transcript_122477	31.99746595	5.24E-07	0.00012616	54.99763009	4.884214526	0.115570027	3.48736076	4.999784553	4.884214526	0.752670099	4.884214526	3	ENSXETP00000046860.2	tfap2b
169	Transcript_70373	31.88192593	5.54E-07	0.000132015	49.36369833	4.321830202	0.165778738	3.778602964	4.487608939	4.321830202	0.628110048	4.321830202	3	ENSXETP00000012482.3	impad1
170	Transcript_157664	31.8795876	5.55E-07	0.000132015	89.30014361	7.931010957	0.187183917	2.52803063	8.118194874	7.931010957	1.121098629	7.931010957	3	ENSXETP00000035512.3	trim69.1
171	Transcript_50664	31.82678074	5.69E-07	0.000133093	59.09352919	5.350298011	0.021841005	1.507898955	5.372139017	5.350298011	1.164423395	5.350298011	3	ENSXETP00000060503.1	c12orf10
172	Transcript_90043	31.83774263	5.66E-07	0.000133093	54.3958951	4.875393496	0.069687878	2.938661633	4.945081373	4.875393496	0.993226939	4.875393496	3	ENSXETP00000059284.1	mccc2
173	Transcript_115524	31.84075174	5.65E-07	0.000133093	59.44537645	5.232557701	0.171567431	3.070782725	5.404125132	5.232557701	0.939210928	5.232557701	3	ENSXETP00000026164.3	dact1
174	Transcript_3250	31.73816079	5.94E-07	0.000138142	88.03006006	7.435364413	0.567368319	2.21297744	8.002732732	7.435364413	1.1292325	7.435364413	3	ENSXETP00000042614.3	nomo3
175	Transcript_132052	31.72053234	5.99E-07	0.000138532	62.83429487	5.3948314	0.317377224	3.222851457	5.712208624	5.3948314	0.875739584	5.3948314	3	ENSXETP00000020549.2	ip6k2
176	Transcript_126576	31.69068822	6.08E-07	0.000139754	62.33777816	5.622393816	0.044676926	3.029852305	5.667070741	5.622393816	0.955741758	5.622393816	3	ENSXETP00000011070.3	hexb
177	Transcript_102008	31.66871722	6.15E-07	0.000140453	53.51221803	4.804622767	0.060124327	2.894703491	4.864747094	4.804622767	1.011176367	4.804622767	3	ENSXETP00000049246.1	cops7b
178	Transcript_120905	31.60076938	6.35E-07	0.000144344	73.4906962	6.623648806	0.057323576	1.719454479	6.680972382	6.623648806	1.085594024	6.623648806	3	ENSXETP00000042937.3	rpl13
179	Transcript_119372	31.44954527	6.84E-07	0.000154463	69.00968121	6.169161571	0.104445812	1.923954259	6.273607383	6.169161571	1.067958849	6.169161571	3	ENSXETP00000009681.3	ptp4a1
180	Transcript_64252	31.42626246	6.91E-07	0.000155349	51.35030016	4.574956032	0.093253073	2.867057852	4.668209105	4.574956032	1.022279762	4.574956032	3	ENSXETP00000019831.3	far1
181	Transcript_89904	31.39374075	7.02E-07	0.000156947	47.95308407	4.332949712	0.026421567	2.710309372	4.359371279	4.332949712	1.079308372	4.332949712	3	ENSXETP00000046430.3	mast4
182	Transcript_130377	31.34530779	7.19E-07	0.000159794	49.10248508	4.446446766	0.017415514	2.724579895	4.46386228	4.446446766	1.074709835	4.446446766	3	ENSXETP00000007485.3
183	Transcript_116079	31.2931653	7.37E-07	0.000162663	54.239886	4.90283713	0.028061597	2.869602432	4.930898728	4.90283713	1.021265825	4.90283713	3	ENSXETP00000019986.3	optn
184	Transcript_120118	31.28608384	7.40E-07	0.000162663	67.71382231	6.014942432	0.140859596	4.639610598	6.155802028	6.014942432	0.386676556	6.014942432	3	ENSXETP00000035098.2	skp1
185	Transcript_77652	31.26894774	7.46E-07	0.000163134	63.27801217	5.607925128	0.144621433	3.898161218	5.752546561	5.607925128	0.585219214	5.607925128	3	ENSXETP00000003569.3	hipk1
186	Transcript_103978	31.19419857	7.74E-07	0.000168246	71.81622161	6.477358387	0.051389032	1.842044762	6.528747419	6.477358387	1.070346667	6.477358387	3	ENSXETP00000059174.1
187	Transcript_4525	31.03130245	8.37E-07	0.0001811	70.05494106	6.135340575	0.23329043	3.862852216	6.368631006	6.135340575	0.597509156	6.135340575	3	ENSXETP00000053317.2	arhgef40
188	Transcript_126239	30.90437776	8.90E-07	0.000191569	63.86164865	5.691232781	0.114371642	1.983938951	5.805604423	5.691232781	1.067279987	5.691232781	3	ENSXETP00000061633.1	SEPHS2
189	Transcript_105631	30.86776673	9.06E-07	0.000193968	59.22778494	5.294702826	0.08964126	3.750116335	5.384344086	5.294702826	0.639005366	5.294702826	3	ENSXETP00000026401.3	sdha
190	Transcript_143125	30.83824217	9.19E-07	0.000195729	108.558653	9.819297897	0.049670556	2.729931794	9.868968453	9.819297897	1.072947038	9.819297897	3	ENSXETP00000016127.3	eif3h
191	Transcript_51233	30.80787242	9.33E-07	0.000195852	58.67006883	5.242682082	0.090960539	2.918814551	5.333642621	5.242682082	1.001364352	5.242682082	3	ENSXETP00000059384.1	mef2d
192	Transcript_77913	30.82043297	9.27E-07	0.000195852	51.73154822	4.577390586	0.125477433	4.207625606	4.70286802	4.577390586	0.489607008	4.577390586	3	ENSXETP00000057468.2	ctsv
193	Transcript_133391	30.80230779	9.36E-07	0.000195852	101.2024035	8.957892293	0.242326207	2.60607144	9.2002185	8.957892293	1.107537125	8.957892293	3	ENSXETP00000040078.2	hdgf
194	Transcript_137882	30.79396225	9.39E-07	0.000195852	50.31330945	4.454007522	0.119929701	3.193295268	4.573937222	4.454007522	0.888790842	4.454007522	3	NA	NA
195	Transcript_83561	30.77767366	9.47E-07	0.000196392	62.94513848	5.36410321	0.358182106	3.192059152	5.722285316	5.36410321	0.88933012	5.36410321	3	ENSXETP00000063492.1	csnk1a1
196	Transcript_81959	30.69669102	9.85E-07	0.000203212	58.8561104	5.265802132	0.084753359	3.475380728	5.350555491	5.265802132	0.758245758	5.265802132	3	NA	NA
197	Transcript_146168	30.63477628	1.01E-06	0.000208339	59.04790111	5.033116965	0.334874045	3.107772215	5.36799101	5.033116965	0.924575671	5.033116965	3	ENSXETP00000038304.3	sart3
198	Transcript_52319	30.61423485	1.02E-06	0.000209361	48.18489065	4.345506062	0.034938543	2.713162278	4.380444605	4.345506062	1.078401191	4.345506062	3	ENSXETP00000032012.3	tm9sf1
199	Transcript_153823	30.47929948	1.09E-06	0.000222386	44.6067881	3.79000041	0.265162145	4.292571029	4.055162554	3.79000041	0.466807702	3.79000041	3	ENSXETP00000016028.2
200	Transcript_141401	30.45508653	1.11E-06	0.000223885	47.62266894	4.298901579	0.030431961	2.698337143	4.32933354	4.298901579	1.083046711	4.298901579	3	ENSXETP00000059152.1
201	Transcript_110658	30.44417859	1.11E-06	0.000223952	54.69351468	4.852988092	0.119149606	3.477398555	4.972137698	4.852988092	0.75730534	4.852988092	3	ENSXETP00000056779.2
202	Transcript_160017	30.38113085	1.15E-06	0.000229756	47.6138463	4.297322053	0.031209429	2.695904306	4.328531482	4.297322053	1.083792487	4.297322053	3	ENSXETP00000030741.3	arsa.1
203	Transcript_125882	30.3353195	1.17E-06	0.000233756	49.54068431	4.383018628	0.120679945	2.738406717	4.503698573	4.383018628	1.070114721	4.383018628	3	ENSXETP00000057912.1	yars
204	Transcript_112049	30.28826255	1.20E-06	0.000237974	50.48835582	4.448524515	0.141326015	3.381232939	4.58985053	4.448524515	0.802477498	4.448524515	3	ENSXETP00000028160.3	rfc1
205	Transcript_71483	30.2042477	1.25E-06	0.000241881	109.4384735	9.696353255	0.25259888	2.882192448	9.948952135	9.696353255	1.016223937	9.696353255	3	NA	NA
206	Transcript_79772	30.19481543	1.26E-06	0.000241881	52.96337724	4.692991773	0.121860704	2.828853118	4.814852476	4.692991773	1.0372574	4.692991773	3	ENSXETP00000025218.3	ncapd2
207	Transcript_82865	30.21974539	1.24E-06	0.000241881	46.23888475	4.176761383	0.026773594	2.675668736	4.203534978	4.176761383	1.089805387	4.176761383	3	ENSXETP00000041915.3	aldoc
208	Transcript_127374	30.2085527	1.25E-06	0.000241881	40.31676412	3.537274999	0.127885375	4.27238561	3.665160374	3.537274999	0.472102267	3.537274999	3	ENSXETP00000028114.3	set
209	Transcript_136344	30.2089338	1.25E-06	0.000241881	53.00410066	4.651703307	0.166851298	2.901102539	4.818554605	4.651703307	1.008582105	4.651703307	3	ENSXETP00000031863.2	ngdn
210	Transcript_146327	30.22627168	1.24E-06	0.000241881	53.27377363	4.742910318	0.100160012	3.416105538	4.84307033	4.742910318	0.786044403	4.742910318	3	ENSXETP00000059797.1	mamdc2
211	Transcript_122933	30.10627486	1.31E-06	0.000251285	54.79254434	4.946501794	0.0346386	1.422261559	4.981140395	4.946501794	1.212356665	4.946501794	3	ENSXETP00000061422.1	NR1I3
212	Transcript_9288	30.07743707	1.33E-06	0.000252757	45.21014527	4.072226795	0.037786412	2.587562119	4.110013207	4.072226795	1.11134572	4.072226795	3	ENSXETP00000055426.2	prpf4
213	Transcript_119715	30.07473567	1.33E-06	0.000252757	60.13773719	5.434748877	0.03231814	1.47678734	5.467067017	5.434748877	1.180493616	5.434748877	3	ENSXETP00000061691.1	F13A1
214	Transcript_113436	30.04711172	1.35E-06	0.000254965	56.22168528	5.08298287	0.028079428	1.429328202	5.111062298	5.08298287	1.207946937	5.08298287	3	ENSXETP00000028705.3	rala
215	Transcript_16667	30.03390837	1.36E-06	0.000255407	53.70754985	4.627131997	0.255372535	2.938259858	4.882504532	4.627131997	0.993392057	4.627131997	3	ENSXETP00000018712.3	psen2
216	Transcript_110793	29.9767016	1.40E-06	0.000260427	58.28740929	5.110416629	0.188438761	1.486051481	5.29885539	5.110416629	1.175557838	5.110416629	3	ENSXETP00000008549.3	lrsam1
217	Transcript_122319	29.97460672	1.40E-06	0.000260427	58.483894	5.09329349	0.223424146	4.412883156	5.316717636	5.09329349	0.43677031	5.09329349	3	ENSXETP00000022975.2	rgs5
218	Transcript_82468	29.89110996	1.45E-06	0.000269931	57.30404537	5.121239269	0.0882194	1.661194785	5.20945867	5.121239269	1.102727234	5.121239269	3	ENSXETP00000059099.1
219	Transcript_99016	29.84669789	1.49E-06	0.000273292	64.60003398	5.651138232	0.22159213	1.567540268	5.872730361	5.651138232	1.137315374	5.651138232	3	ENSXETP00000044617.3	phactr4
220	Transcript_107501	29.84864868	1.49E-06	0.000273292	63.32357543	5.526427296	0.230261379	1.833517539	5.756688675	5.526427296	1.070764276	5.526427296	3	NA	NA
221	Transcript_35203	29.79367692	1.53E-06	0.000279131	44.38658314	4.013267799	0.021876123	2.610146132	4.035143922	4.013267799	1.106645447	4.013267799	3	ENSXETP00000054338.2	blcap
222	Transcript_114681	29.78418176	1.53E-06	0.000279154	64.11089063	5.46453417	0.363728615	1.676838129	5.828262785	5.46453417	1.097714182	5.46453417	3	ENSXETP00000020130.3	msx2
223	Transcript_129052	29.75269514	1.56E-06	0.000280559	32.60784341	2.725984045	0.238365356	4.908125773	2.964349401	2.725984045	0.336922281	2.725984045	3	ENSXETP00000006114.3	mmp2
224	Transcript_137823	29.75503851	1.55E-06	0.000280559	193.1571239	17.36841342	0.191325112	3.809993601	17.55973853	17.36841342	0.616485731	17.36841342	3	ENSXETP00000048340.2	col5a1
225	Transcript_156368	29.74609421	1.56E-06	0.000280559	55.32979611	4.885146594	0.144834871	3.368957958	5.029981465	4.885146594	0.808259866	4.885146594	3	ENSXETP00000012296.3	surf4.1
226	Transcript_130455	29.72133195	1.58E-06	0.000282687	57.59730604	5.089796045	0.146322686	1.475617388	5.236118731	5.089796045	1.181126329	5.089796045	3	ENSXETP00000011841.3	rngtt
227	Transcript_10207	29.6334598	1.65E-06	0.000291109	45.23607915	4.031866863	0.080503968	2.646168213	4.112370832	4.031866863	1.097921472	4.031866863	3	ENSXETP00000061200.1	nelfb
228	Transcript_70098	29.6394597	1.64E-06	0.000291109	58.03540147	5.120499127	0.155446461	3.362634323	5.275945588	5.120499127	0.811236636	5.120499127	3	ENSXETP00000001069.3
229	Transcript_102226	29.64306342	1.64E-06	0.000291109	55.72315556	4.825421231	0.240320184	2.909464399	5.065741415	4.825421231	1.005180846	4.825421231	3	ENSXETP00000007692.2	znfx1.2
230	Transcript_33370	29.57228859	1.70E-06	0.000298556	59.51075535	5.082229112	0.327839557	2.385667939	5.410068669	5.082229112	1.132353493	5.082229112	3	NA	NA
231	Transcript_148305	29.55190574	1.71E-06	0.000300212	46.69742401	4.2166267	0.028593665	2.539188362	4.245220365	4.2166267	1.119542195	4.2166267	3	ENSXETP00000059445.1
232	Transcript_129070	29.54182356	1.72E-06	0.00030038	106.371493	9.502424746	0.167710977	2.152006367	9.670135723	9.502424746	1.11280337	9.502424746	3	ENSXETP00000042072.3	top1.1
233	Transcript_117696	29.52890118	1.73E-06	0.000300968	70.7714142	6.359442215	0.074322712	1.996497154	6.433764927	6.359442215	1.068522274	6.359442215	3	NA	NA
234	Transcript_108997	29.50764573	1.75E-06	0.000302781	50.80725634	4.556431798	0.062409687	2.755898787	4.618841485	4.556431798	1.064118012	4.556431798	3	ENSXETP00000028942.3	osmr
235	Transcript_19611	29.43262455	1.82E-06	0.000312643	54.12135611	4.774219024	0.145904258	1.386807951	4.920123283	4.774219024	1.235703163	4.774219024	3	ENSXETP00000037544.3	ddx27
236	Transcript_140	29.40758289	1.84E-06	0.000315115	27.02485183	2.408965313	0.047839398	5.724565401	2.456804712	2.408965313	0.233488198	2.408965313	3	ENSXETP00000062813.1	epcam
237	Transcript_32096	29.39639758	1.85E-06	0.000315489	56.42124218	4.833979948	0.295223886	2.369767843	5.129203834	4.833979948	1.132859173	4.833979948	3	NA	NA
238	Transcript_18820	29.36225855	1.88E-06	0.000318062	58.34067861	5.16908434	0.134613715	2.929741163	5.303698055	5.16908434	0.996889595	5.16908434	3	ENSXETP00000038112.3	tshz2
239	Transcript_134696	29.37037874	1.87E-06	0.000318062	53.94103436	4.871320797	0.0324096	1.385482661	4.903730397	4.871320797	1.236615947	4.871320797	3	NA	NA
240	Transcript_71274	29.31856589	1.92E-06	0.000323506	53.42035312	4.589733096	0.266662642	2.897789083	4.856395739	4.589733096	1.009926413	4.589733096	3	NA	NA
241	Transcript_127167	29.28623532	1.95E-06	0.000325892	42.85462349	3.870302031	0.025572832	2.537957369	3.895874863	3.870302031	1.11971974	3.870302031	3	ENSXETP00000052276.2	m6pr
242	Transcript_131026	29.2904914	1.95E-06	0.000325892	43.2992941	3.903002638	0.033296826	2.527659047	3.936299464	3.903002638	1.121148442	3.903002638	3	ENSXETP00000007439.3	zdhhc16
243	Transcript_67759	29.26065172	1.97E-06	0.000328595	56.2893665	5.04756687	0.069648266	1.709494917	5.117215136	5.04756687	1.088069044	5.04756687	3	ENSXETP00000058225.2	inmt
244	Transcript_115939	29.2494026	1.98E-06	0.000329035	47.66750949	4.308709554	0.024700399	2.670119052	4.333409953	4.308709554	1.091392923	4.308709554	3	ENSXETP00000062090.1	tmem208
245	Transcript_3959	29.22005143	2.01E-06	0.00033238	90.92790604	8.250850621	0.015322655	3.723825399	8.266173276	8.250850621	0.649360318	8.250850621	3	ENSXETP00000058414.1
246	Transcript_34385	29.15449954	2.08E-06	0.000341698	42.5187432	3.839305091	0.0260352	2.537824712	3.865340291	3.839305091	1.119738786	3.839305091	3	ENSXETP00000041997.3	ncbp2
247	Transcript_15326	29.1245437	2.11E-06	0.000345284	51.9747168	4.420124559	0.304849696	2.890410715	4.724974254	4.420124559	1.012912127	4.420124559	3	ENSXETP00000000778.2	dhx29
248	Transcript_146229	29.04447778	2.19E-06	0.000357476	75.28769113	6.72588469	0.118450867	4.2473796	6.844335557	6.72588469	0.47876678	6.72588469	3	ENSXETP00000054574.1	sypl1
249	Transcript_103452	29.01512317	2.22E-06	0.000361134	50.70265578	4.561572272	0.047760071	2.49789768	4.609332343	4.561572272	1.124735171	4.561572272	3	NA	NA
250	Transcript_3472	29.0034901	2.24E-06	0.000361719	46.71890076	4.131793593	0.115379203	3.454611371	4.247172796	4.131793593	0.767952323	4.131793593	3	NA	NA
251	Transcript_123958	28.9861711	2.25E-06	0.00036331	58.15827395	5.247152672	0.039963142	3.754376774	5.287115813	5.247152672	0.637354	5.247152672	3	ENSXETP00000063774.1	psmb1
252	Transcript_18087	28.95141827	2.29E-06	0.000367473	49.10753177	4.302034619	0.162286451	3.720572943	4.46432107	4.302034619	0.650660569	4.302034619	3	ENSXETP00000041039.2	cnn3
253	Transcript_33355	28.94621893	2.30E-06	0.000367473	43.96921671	3.941990989	0.05521053	2.550650637	3.997201519	3.941990989	1.117817852	3.941990989	3	ENSXETP00000018796.3	snx7
254	Transcript_115252	28.93354409	2.31E-06	0.000368278	60.78001042	5.279345961	0.246109532	4.028121544	5.525455493	5.279345961	0.542519782	5.279345961	3	ENSXETP00000010044.3	ctsd
255	Transcript_77408	28.89205599	2.36E-06	0.000374271	52.49126624	4.573675524	0.19825777	3.569994539	4.771933295	4.573675524	0.714874054	4.573675524	3	ENSXETP00000000934.3	ATP2B3
256	Transcript_76039	28.86095238	2.40E-06	0.000378461	49.95505499	4.338960161	0.202408475	3.128197226	4.541368635	4.338960161	0.916340478	4.338960161	3	ENSXETP00000033630.3	slc38a10
257	Transcript_152171	28.81556526	2.45E-06	0.000385357	47.03088358	4.24434989	0.031184981	2.659580335	4.275534871	4.24434989	1.094331386	4.24434989	3	NA	NA
258	Transcript_31302	28.77413447	2.50E-06	0.000390122	80.78628129	6.600160121	0.744047269	3.743106058	7.34420739	6.600160121	0.641738961	6.600160121	3	ENSXETP00000018967.3	flnb
259	Transcript_104960	28.777151	2.49E-06	0.000390122	56.53535756	4.866141899	0.273436062	1.456343272	5.13957796	4.866141899	1.191861927	4.866141899	3	ENSXETP00000009823.3	rif1
260	Transcript_10882	28.73817082	2.54E-06	0.000394252	70.81250649	5.908738733	0.528761856	1.689317562	6.43750059	5.908738733	1.093845934	5.908738733	3	NA	NA
261	Transcript_73719	28.72855524	2.55E-06	0.000394252	49.566438	4.46795856	0.038081258	1.325967196	4.506039819	4.46795856	1.280676722	4.46795856	3	ENSXETP00000015340.3	cetn3
262	Transcript_108929	28.73408894	2.55E-06	0.000394252	59.65383896	5.325581213	0.097495057	1.966900279	5.42307627	5.325581213	1.066617578	5.325581213	3	NA	NA
263	Transcript_153780	28.68744288	2.60E-06	0.000400641	55.15466167	4.860551548	0.153508604	1.426157979	5.014060152	4.860551548	1.209915319	4.860551548	3	ENSXETP00000058356.1	INTS11
264	Transcript_122965	28.67747631	2.62E-06	0.000401052	45.82589757	4.071493082	0.094497606	2.594786336	4.165990688	4.071493082	1.109905776	4.071493082	3	ENSXETP00000016264.3	utp14a
265	Transcript_74406	28.61880448	2.69E-06	0.000411039	58.43370173	5.041172175	0.270982528	2.965462475	5.312154703	5.041172175	0.982191553	5.041172175	3	NA	NA
266	Transcript_122987	28.60970972	2.70E-06	0.000411299	52.77782055	4.512056424	0.285927262	3.359747204	4.797983687	4.512056424	0.812595079	4.512056424	3	ENSXETP00000027212.2	aldh3b2
267	Transcript_133308	28.60144891	2.72E-06	0.000411399	45.23052477	4.028379406	0.083486482	2.605569912	4.111865888	4.028379406	1.107645528	4.028379406	3	ENSXETP00000034034.3	sigmar1
268	Transcript_136391	28.55783712	2.77E-06	0.0004186	42.80627455	3.861256477	0.030223028	2.528213633	3.891479505	3.861256477	1.121074049	3.861256477	3	NA	NA
269	Transcript_158880	28.53147505	2.81E-06	0.000422395	47.82643952	4.32089616	0.026961978	1.297130365	4.347858138	4.32089616	1.304251407	4.32089616	3	ENSXETP00000046429.2	uqcrc1
270	Transcript_31328	28.48447738	2.87E-06	0.000425673	14.90198838	1.340896825	0.013829392	4.865212977	1.354726216	1.340896825	0.344246151	1.340896825	3	ENSXETP00000030256.3	ELMO1
271	Transcript_54021	28.50752083	2.84E-06	0.000425673	46.86606732	4.143049099	0.117502475	3.139160196	4.260551574	4.143049099	0.911833231	4.143049099	3	ENSXETP00000018025.3	arhgap29
272	Transcript_62250	28.46986752	2.89E-06	0.000425673	47.02675916	4.157453533	0.11770639	2.646459365	4.275159924	4.157453533	1.097845365	4.157453533	3	ENSXETP00000013823.2	pex14
273	Transcript_81878	28.47160322	2.89E-06	0.000425673	47.8739575	4.26549315	0.086684805	3.020156749	4.352177955	4.26549315	0.959700563	4.26549315	3	ENSXETP00000063459.1	CLPTM1
274	Transcript_133911	28.49752701	2.86E-06	0.000425673	58.62528193	5.119908369	0.209662716	1.947028985	5.329571085	5.119908369	1.067230165	5.119908369	3	ENSXETP00000043870.3	acaa2
275	Transcript_141314	28.49118549	2.86E-06	0.000425673	88.922644	7.657780091	0.426096637	2.381244758	8.083876728	7.657780091	1.132505069	7.657780091	3	ENSXETP00000041583.3	hspa4
276	Transcript_70066	28.45433397	2.92E-06	0.000427329	50.08735819	4.411397874	0.141998325	1.722298885	4.553396199	4.411397874	1.084931199	4.411397874	3	ENSXETP00000056940.1	hexim1
277	Transcript_130225	28.41940461	2.97E-06	0.000433038	55.77914016	4.677868951	0.392961973	2.945408298	5.070830924	4.677868951	0.990452436	4.677868951	3	ENSXETP00000018061.3	epb41l1
278	Transcript_18915	28.40679425	2.98E-06	0.00043412	51.74806854	4.675335194	0.029034674	2.769212104	4.704369867	4.675335194	1.059426167	4.675335194	3	ENSXETP00000025524.1	palmd
279	Transcript_19450	28.38824943	3.01E-06	0.000434901	43.15645547	3.80907641	0.114237724	3.183732103	3.923314133	3.80907641	0.892948173	3.80907641	3	ENSXETP00000043770.2	pdk4
280	Transcript_82994	28.39163954	3.01E-06	0.000434901	57.00278949	5.062157866	0.119913906	1.695966022	5.182071772	5.062157866	1.091835136	5.062157866	3	ENSXETP00000014773.3	wdr77
281	Transcript_108170	28.33377005	3.09E-06	0.00044492	42.4646345	3.803768427	0.056652891	2.409779056	3.860421318	3.803768427	1.131363608	3.803768427	3	ENSXETP00000061056.1	pex5
282	Transcript_103874	28.29708297	3.15E-06	0.000451276	40.6299784	3.62962019	0.06401421	2.476129724	3.6936344	3.62962019	1.126886219	3.62962019	3	ENSXETP00000058994.1	mknk1
283	Transcript_108116	28.27988711	3.17E-06	0.000451839	41.21398068	3.68050947	0.066216046	2.460749032	3.746725516	3.68050947	1.128186567	3.68050947	3	ENSXETP00000004079.1	RNF103
284	Transcript_135824	28.28120038	3.17E-06	0.000451839	40.95422604	3.56213267	0.160978788	3.467229779	3.723111458	3.56213267	0.762049502	3.56213267	3	ENSXETP00000017086.3	anp32a
285	Transcript_81576	28.26779151	3.19E-06	0.000452894	16.14252125	1.450332201	0.01716973	5.252666648	1.467501932	1.450332201	0.285659115	1.450332201	3	NA	NA
286	Transcript_52850	28.23460686	3.24E-06	0.000458609	55.77759034	4.945683178	0.125006853	1.679918942	5.070690031	4.945683178	1.096748742	4.945683178	3	ENSXETP00000003157.2	kiaa1671
287	Transcript_6904	28.20550423	3.29E-06	0.000463486	45.59053893	4.063129021	0.081465427	2.598662399	4.144594448	4.063129021	1.109108779	4.063129021	3	ENSXETP00000051074.3	XB-GENE-5901104
288	Transcript_159649	28.1915588	3.31E-06	0.000465001	55.23768486	4.500803278	0.520804436	3.374615187	5.021607714	4.500803278	0.805595464	4.500803278	3	ENSXETP00000029517.3	ap2b1
289	Transcript_383	28.17467785	3.34E-06	0.000467189	40.9288358	3.658560093	0.062243162	2.469100765	3.720803255	3.658560093	1.127502091	3.658560093	3	NA	NA
290	Transcript_459	28.13280965	3.41E-06	0.000475097	57.65664773	5.112071246	0.129442185	4.225630392	5.24151343	5.112071246	0.484659728	5.112071246	3	ENSXETP00000045649.3	anxa5
291	Transcript_136302	28.09705431	3.47E-06	0.000481718	52.92832908	4.606840897	0.204825383	1.394728591	4.81166628	4.606840897	1.230308596	4.606840897	3	ENSXETP00000062819.1	RBBP8
292	Transcript_79354	28.08739119	3.48E-06	0.000482316	56.195533	4.975936518	0.1327483	1.378040736	5.108684818	4.975936518	1.241795902	4.975936518	3	ENSXETP00000008899.3	klf10
293	Transcript_31429	28.07499906	3.50E-06	0.000482495	53.32866688	4.583430366	0.264630259	2.795054245	4.848060625	4.583430366	1.050033823	4.583430366	3	ENSXETP00000007398.3	slit1
294	Transcript_32702	28.07249815	3.51E-06	0.000482495	65.22810203	5.751819367	0.17800809	1.867948341	5.929827457	5.751819367	1.06938038	5.751819367	3	ENSXETP00000034381.3	znf638
295	Transcript_77179	28.0607813	3.53E-06	0.000483591	48.7324875	4.25644153	0.173784606	2.697132874	4.430226137	4.25644153	1.083416471	4.25644153	3	NA	NA
296	Transcript_76266	27.97604573	3.67E-06	0.000502104	47.9541731	4.309534397	0.049935885	1.283685879	4.359470282	4.309534397	1.315756969	4.309534397	3	ENSXETP00000010319.3	rnaseh2a
297	Transcript_137871	27.92718713	3.76E-06	0.00051237	61.82495617	5.414033206	0.206417354	2.293248731	5.62045056	5.414033206	1.134134221	5.414033206	3	ENSXETP00000039821.3	ednrb2
298	Transcript_54846	27.7968702	4.01E-06	0.000543842	98.49129426	8.544787997	0.408966026	5.194759716	8.953754023	8.544787997	0.293404879	8.544787997	3	ENSXETP00000055699.2	rps25
299	Transcript_82968	27.7850747	4.03E-06	0.000545121	48.6356776	4.354906412	0.066518824	1.288153366	4.421425236	4.354906412	1.311896985	4.354906412	3	ENSXETP00000005492.3	adck4
300	Transcript_139019	27.72509459	4.15E-06	0.000559279	79.62981349	6.97597498	0.263098973	2.263230523	7.239073953	6.97597498	1.134337849	6.97597498	3	ENSXETP00000018126.3	asap2
301	Transcript_73835	27.69185781	4.22E-06	0.000566444	59.70931368	5.206392992	0.221726433	2.843528335	5.428119426	5.206392992	1.031563104	5.206392992	3	ENSXETP00000034519.2	egfr
302	Transcript_20462	27.6366815	4.33E-06	0.000579525	90.06440803	7.883271644	0.304401813	4.968362644	8.187673458	7.883271644	0.3270153	7.883271644	3	ENSXETP00000026001.3	eno1
303	Transcript_89861	27.63089245	4.34E-06	0.000579525	51.80751767	4.602517135	0.107257199	1.345086825	4.709774334	4.602517135	1.265858132	4.602517135	3	ENSXETP00000024579.2	galns
304	Transcript_58811	27.60613096	4.39E-06	0.00058457	65.15531575	5.616433117	0.306777405	1.568632534	5.923210523	5.616433117	1.13685989	5.616433117	3	ENSXETP00000040199.3	ppm1f
305	Transcript_3486	27.55089699	4.51E-06	0.000598408	47.62047405	4.306952558	0.022181446	1.276560623	4.329134004	4.306952558	1.321989639	4.306952558	3	NA	NA
306	Transcript_154499	27.49086046	4.64E-06	0.000614003	50.47634209	4.147841264	0.440917108	2.848402093	4.588758371	4.147841264	1.029654851	4.147841264	3	ENSXETP00000039007.2	smox
307	Transcript_67733	27.45201542	4.73E-06	0.000616389	41.59731733	3.713439402	0.068134901	2.450333091	3.781574303	3.713439402	1.128971071	3.713439402	3	ENSXETP00000006416.1	fzd10
308	Transcript_68446	27.44927151	4.74E-06	0.000616389	64.05853874	5.296637788	0.526865734	1.532055622	5.823503522	5.296637788	1.152892417	5.296637788	3	ENSXETP00000009926.2	XB-GENE-986079
309	Transcript_116320	27.45640335	4.72E-06	0.000616389	82.95005024	7.163217517	0.377696141	2.838776803	7.540913658	7.163217517	1.033415503	7.163217517	3	ENSXETP00000027296.3	krt17
310	Transcript_145630	27.4702363	4.69E-06	0.000616389	52.5653346	4.556154445	0.222512337	3.258162493	4.778666781	4.556154445	0.859802537	4.556154445	3	ENSXETP00000030728.1	itga4
311	Transcript_154649	27.4494181	4.74E-06	0.000616389	48.23589256	4.316014794	0.069066348	1.273718095	4.385081142	4.316014794	1.324502401	4.316014794	3	NA	NA
312	Transcript_18785	27.42994627	4.78E-06	0.000618325	46.93077776	3.997086184	0.269348157	4.122081852	4.266434341	3.997086184	0.513989765	3.997086184	3	NA	NA
313	Transcript_71592	27.42950791	4.78E-06	0.000618325	61.85426002	5.125795518	0.49731903	1.552551031	5.623114548	5.125795518	1.143707408	5.125795518	3	ENSXETP00000058018.1	dera
314	Transcript_104219	27.35241544	4.97E-06	0.000639736	50.85393638	4.460238801	0.162846324	3.31815445	4.623085125	4.460238801	0.832094821	4.460238801	3	ENSXETP00000020900.3	nt5c2
315	Transcript_69442	27.29879449	5.10E-06	0.000651863	36.25498651	3.255806778	0.040101086	2.302083054	3.295907864	3.255806778	1.134055964	3.255806778	3	NA	NA
316	Transcript_80132	27.30686431	5.08E-06	0.000651863	47.44337122	4.200728288	0.112305459	1.275518678	4.313033747	4.200728288	1.322908958	4.200728288	3	ENSXETP00000018468.3	guf1
317	Transcript_99109	27.28371289	5.13E-06	0.000651863	65.02597889	5.664333087	0.247119539	1.968880763	5.911452626	5.664333087	1.066629915	5.664333087	3	ENSXETP00000032577.3	tubg1
318	Transcript_130580	27.28327392	5.13E-06	0.000651863	45.49599451	4.055139465	0.080860037	2.54023799	4.135999501	4.055139465	1.119389651	4.055139465	3	ENSXETP00000040436.2	ibtk
319	Transcript_147626	27.28081527	5.14E-06	0.000651863	57.5811071	5.067388132	0.167257968	3.331079394	5.2346461	5.067388132	0.826052714	5.067388132	3	ENSXETP00000009051.3	anxa8
320	Transcript_60759	27.27066568	5.17E-06	0.000653018	39.17118997	3.462986008	0.098031262	2.369575788	3.56101727	3.462986008	1.132864638	3.462986008	3	ENSXETP00000021071.3	ebna1bp2
321	Transcript_12503	27.24964603	5.22E-06	0.000657625	41.14656377	3.62162153	0.118975177	2.446249374	3.740596707	3.62162153	1.129258463	3.62162153	3	ENSXETP00000049947.2	rexo4
322	Transcript_89169	27.19953438	5.35E-06	0.000671639	38.73427819	3.464217023	0.057080994	2.371023164	3.521298017	3.464217023	1.132823089	3.464217023	3	NA	NA
323	Transcript_131447	27.18679826	5.38E-06	0.00067369	29.51278533	2.472067893	0.210912591	4.30271902	2.682980485	2.472067893	0.464174302	2.472067893	3	ENSXETP00000052896.1	ppp1cc
324	Transcript_11881	27.13656148	5.51E-06	0.0006881	59.06759538	5.067821526	0.301959873	2.89188637	5.369781398	5.067821526	1.012315888	5.067821526	3	ENSXETP00000050640.3	ddr2
325	Transcript_18817	27.1161572	5.57E-06	0.000691068	69.27455682	5.534401187	0.763285796	3.059302161	6.297686983	5.534401187	0.943812854	5.534401187	3	ENSXETP00000015975.3	lama4
326	Transcript_134732	27.11490082	5.57E-06	0.000691068	39.40618381	3.420350119	0.162030227	3.432563855	3.582380346	3.420350119	0.778299876	3.420350119	3	ENSXETP00000019993.3	phyh
327	Transcript_105174	27.08601819	5.65E-06	0.000698628	40.84174385	3.638342704	0.074543101	2.797179213	3.712885805	3.638342704	1.049246027	3.638342704	3	ENSXETP00000036133.2	dlx5
328	Transcript_8199	27.05703806	5.73E-06	0.000706311	93.00459954	7.871196221	0.583767374	2.493186786	8.454963594	7.871196221	1.125233007	7.871196221	3	ENSXETP00000021366.3	rin2
329	Transcript_127337	27.03517245	5.79E-06	0.000711637	93.97062569	8.435898041	0.106886113	2.861572958	8.542784153	8.435898041	1.024459074	8.435898041	3	ENSXETP00000053075.1	hbe1
330	Transcript_1465	27.01625494	5.84E-06	0.000715989	43.27447329	3.753277312	0.180765714	2.927916759	3.934043027	3.753277312	0.997637709	3.753277312	3	ENSXETP00000052078.3	kiaa1468
331	Transcript_155832	27.00468661	5.87E-06	0.000717823	13.75319652	1.165031975	0.085258618	5.269988172	1.250290593	1.165031975	0.283405059	1.165031975	3	ENSXETP00000025646.2	hnrnpk
332	Transcript_31739	26.98505232	5.93E-06	0.000722476	76.2428405	6.659680555	0.271486763	1.957871463	6.931167318	6.659680555	1.06679006	6.659680555	3	ENSXETP00000011952.3	sema3d
333	Transcript_127684	26.97380325	5.96E-06	0.000724229	45.67159981	4.11982151	0.032142109	1.223988337	4.151963619	4.11982151	1.370946075	4.11982151	3	NA	NA
334	Transcript_145632	26.96474198	5.99E-06	0.000725225	70.89565522	5.998388668	0.446670898	2.037419576	6.445059566	5.998388668	1.076241804	5.998388668	3	ENSXETP00000028380.3	vwa1
335	Transcript_1312	26.95079054	6.03E-06	0.000727946	54.36203076	4.443693463	0.498309333	2.721324147	4.942002796	4.443693463	1.075772177	4.443693463	3	ENSXETP00000040972.3	elf1
336	Transcript_115755	26.92371761	6.11E-06	0.000733144	46.07413087	4.143181357	0.045375995	2.583149182	4.188557351	4.143181357	1.112196571	4.143181357	3	ENSXETP00000047396.3
337	Transcript_126768	26.92919412	6.09E-06	0.000733144	48.9729367	4.171630022	0.280455132	2.680854217	4.452085154	4.171630022	1.088297648	4.171630022	3	ENSXETP00000041340.3	clasrp
338	Transcript_31985	26.81548707	6.44E-06	0.00076778	42.81234347	3.747777598	0.144253626	2.516898373	3.892031225	3.747777598	1.122535926	3.747777598	3	ENSXETP00000043448.2	cdcp1
339	Transcript_117532	26.80971202	6.45E-06	0.00076778	45.01608705	4.057547405	0.034824145	1.214057864	4.09237155	4.057547405	1.380796475	4.057547405	3	ENSXETP00000004054.2	STX4
340	Transcript_131263	26.8151858	6.44E-06	0.00076778	44.81855801	3.77915735	0.295257014	3.317834876	4.074414365	3.77915735	0.832243963	3.77915735	3	ENSXETP00000059195.1
341	Transcript_138418	26.78985605	6.52E-06	0.0007729	42.3145001	3.812889963	0.033882774	2.428880638	3.846772737	3.812889963	1.130360493	3.812889963	3	ENSXETP00000015552.2	nedd8
342	Transcript_155904	26.78283102	6.54E-06	0.000773257	51.23926601	4.547253612	0.11086148	2.530047192	4.658115092	4.547253612	1.120826047	4.547253612	3	ENSXETP00000014309.3	grhpr.1
343	Transcript_6189	26.71496871	6.76E-06	0.000796669	56.38639943	5.044662655	0.081373657	1.362598792	5.126036312	5.044662655	1.252841109	5.044662655	3	ENSXETP00000039423.2	ocln
344	Transcript_118225	26.69638389	6.82E-06	0.000801509	42.79522625	3.771413314	0.1190618	2.463086721	3.890475114	3.771413314	1.128000053	3.771413314	3	ENSXETP00000032055.3	palm
345	Transcript_108965	26.68973498	6.84E-06	0.000801754	24.07894777	2.047149518	0.141845735	4.022957896	2.188995252	2.047149518	0.544143002	2.047149518	3	ENSXETP00000046509.3	mcc
346	Transcript_145017	26.677872	6.88E-06	0.000804026	49.07524884	4.099085423	0.362300835	2.710339341	4.461386258	4.099085423	1.079298874	4.099085423	3	NA	NA
347	Transcript_82371	26.62703692	7.05E-06	0.000821617	42.87553327	3.739118985	0.158656767	2.421040869	3.897775752	3.739118985	1.130797399	3.739118985	3	ENSXETP00000050669.3	lmo4.2
348	Transcript_136373	26.61351028	7.09E-06	0.00082462	46.02734441	4.081256535	0.103047502	1.455037946	4.184304038	4.081256535	1.192610733	4.081256535	3	ENSXETP00000011447.3	txlna
349	Transcript_155153	26.55648902	7.29E-06	0.000845193	39.59900215	3.505219245	0.094690041	2.385679482	3.599909286	3.505219245	1.132353086	3.505219245	3	NA	NA
350	Transcript_62472	26.52818606	7.39E-06	0.000851931	50.48257395	4.403492621	0.185832284	1.580909628	4.589324904	4.403492621	1.131833383	4.403492621	3	ENSXETP00000004325.3	ahcyl1
351	Transcript_88817	26.53396914	7.37E-06	0.000851931	51.98131349	4.545618226	0.179955727	1.820206859	4.725573953	4.545618226	1.071544476	4.545618226	3	NA	NA
352	Transcript_17665	26.49382594	7.52E-06	0.000863709	53.62244557	4.640733286	0.234034493	1.370803882	4.874767779	4.640733286	1.246922114	4.640733286	3	ENSXETP00000032063.2	rabggta
353	Transcript_48033	26.4724576	7.59E-06	0.000865557	62.0972909	5.334634835	0.310573428	3.000688435	5.645208264	5.334634835	0.967683542	5.334634835	3	ENSXETP00000007165.3	ttc39b
354	Transcript_98739	26.46015698	7.64E-06	0.000865557	15.34160816	1.344645675	0.050045976	4.933562989	1.394691651	1.344645675	0.332686297	1.344645675	3	ENSXETP00000052807.1	dio3
355	Transcript_118798	26.46167184	7.63E-06	0.000865557	104.9744927	9.126941621	0.416194083	2.644188225	9.543135704	9.126941621	1.098436847	9.126941621	3	ENSXETP00000005898.3	eprs
356	Transcript_135956	26.46490341	7.62E-06	0.000865557	44.99830558	3.753351634	0.337403419	2.627014467	4.090755053	3.753351634	1.102742965	3.753351634	3	ENSXETP00000060290.1	nus1
357	Transcript_139279	26.46041917	7.64E-06	0.000865557	87.35408375	7.571508755	0.369771585	2.412636164	7.941280341	7.571508755	1.131226593	7.571508755	3	ENSXETP00000052129.3	lmna
358	Transcript_118554	26.45039369	7.68E-06	0.000865597	42.20336263	3.701222406	0.135446923	2.479214599	3.83666933	3.701222406	1.126604116	3.701222406	3	ENSXETP00000057052.2	smdt1
359	Transcript_125765	26.44848007	7.68E-06	0.000865597	42.20549554	3.75278422	0.084079011	2.463069924	3.836863231	3.75278422	1.128001407	3.75278422	3	ENSXETP00000057278.1	pclaf
360	Transcript_137053	26.43495002	7.73E-06	0.000868845	53.49842117	4.700057844	0.16343499	1.58677899	4.863492834	4.700057844	1.129489411	4.700057844	3	NA	NA
361	Transcript_31436	26.4243697	7.77E-06	0.000870872	43.15156611	3.762629122	0.160240525	2.477600827	3.922869646	3.762629122	1.126752601	3.762629122	3	ENSXETP00000022902.3	prss23
362	Transcript_42297	26.37100997	7.98E-06	0.000891109	43.39697977	3.91804451	0.02713547	1.196798277	3.945179979	3.91804451	1.398386866	3.91804451	3	ENSXETP00000000816.3	glul
363	Transcript_66075	26.33857377	8.10E-06	0.000902467	41.30305407	3.541020763	0.213802334	2.414410313	3.754823097	3.541020763	1.131139275	3.541020763	3	NA	NA
364	Transcript_74371	26.33332761	8.12E-06	0.000902467	16.99853466	1.447353494	0.097967838	4.732158791	1.545321333	1.447353494	0.368439824	1.447353494	3	ENSXETP00000057074.2	sdc4
365	Transcript_99155	26.32138624	8.17E-06	0.000904915	65.54930472	5.229752788	0.729274914	2.596953812	5.959027702	5.229752788	1.109462217	5.229752788	3	ENSXETP00000001870.3	clasp1
366	Transcript_113666	26.31635002	8.19E-06	0.000904915	46.50758548	4.093938606	0.13402371	3.168665443	4.227962316	4.093938606	0.899426201	4.093938606	3	ENSXETP00000049967.3	dennd4c
367	Transcript_138871	26.30696462	8.23E-06	0.000906543	51.91331258	4.529161544	0.190230508	2.507386079	4.719392052	4.529161544	1.123675954	4.529161544	3	ENSXETP00000034127.3	clptm1l
368	Transcript_14388	26.28989208	8.29E-06	0.000906628	42.37593057	3.662867269	0.189490055	3.934694694	3.852357325	3.662867269	0.572819533	3.662867269	3	ENSXETP00000021306.2
369	Transcript_119394	26.30001073	8.25E-06	0.000906628	62.7687066	5.431253954	0.274992101	1.295593378	5.706246055	5.431253954	1.305549993	5.431253954	3	ENSXETP00000032899.3
370	Transcript_127115	26.29545354	8.27E-06	0.000906628	85.95068017	7.62215139	0.191546807	2.598567576	7.813698197	7.62215139	1.109128482	7.62215139	3	ENSXETP00000025481.2	ilf3
371	Transcript_72292	26.26310099	8.40E-06	0.000915942	51.3371985	4.394086009	0.272932037	1.348749375	4.667018046	4.394086009	1.263092087	4.394086009	3	ENSXETP00000057519.2	ell3
372	Transcript_110343	26.19817143	8.67E-06	0.000942536	33.89423127	3.043781899	0.037511853	2.187381077	3.081293751	3.043781899	1.12332205	3.043781899	3	ENSXETP00000029398.3	serhl2
373	Transcript_116137	26.18428694	8.73E-06	0.000943793	47.17461262	4.092531829	0.196069318	3.244897238	4.288601147	4.092531829	0.865828653	4.092531829	3	ENSXETP00000034980.3	nucb2
374	Transcript_143194	26.18820629	8.71E-06	0.000943793	44.79811	4.041616653	0.030938802	1.198761583	4.072555454	4.041616653	1.396355559	4.041616653	3	NA	NA
375	Transcript_119384	26.14416648	8.90E-06	0.000959664	23.55389786	2.106392878	0.034870564	4.942470682	2.141263442	2.106392878	0.331221141	2.106392878	3	ENSXETP00000004736.3	ptbp3
376	Transcript_3575	26.10518263	9.07E-06	0.000975273	89.57761959	8.051473837	0.091946126	2.455333773	8.143419963	8.051473837	1.128603801	8.051473837	3	ENSXETP00000042188.3	map1lc3a
377	Transcript_10608	26.03834402	9.36E-06	0.001004542	68.66096961	5.834628095	0.407278233	3.88474161	6.241906328	5.834628095	0.58985433	5.834628095	3	ENSXETP00000052982.2	scel
378	Transcript_52391	26.02430819	9.43E-06	0.001008688	43.52928053	3.799032181	0.15817514	2.153042494	3.957207321	3.799032181	1.113138512	3.799032181	3	NA	NA
379	Transcript_156130	25.86271578	1.02E-05	0.001087527	65.34915874	5.354184365	0.586648247	3.082095838	5.940832612	5.354184365	0.934707838	5.354184365	3	ENSXETP00000010204.1	bcar1
380	Transcript_5689	25.85541515	1.02E-05	0.001088489	87.96147036	7.412405902	0.584091404	2.704342504	7.996497305	7.412405902	1.081185561	7.412405902	3	ENSXETP00000016012.1	tgm3.1
381	Transcript_83014	25.84708038	1.03E-05	0.001090002	64.85921642	5.574752731	0.32153967	2.905936562	5.896292401	5.574752731	1.006617289	5.574752731	3	ENSXETP00000055099.2	mapre1
382	Transcript_71197	25.82892491	1.04E-05	0.001094334	52.35697562	4.688423685	0.071301371	3.599060733	4.759725056	4.688423685	0.701937857	4.688423685	3	ENSXETP00000062343.1
383	Transcript_82167	25.82798936	1.04E-05	0.001094334	43.67775803	3.861016401	0.109688874	1.208159759	3.970705275	3.861016401	1.386740102	3.861016401	3	ENSXETP00000033746.1	fes
384	Transcript_72214	25.82065442	1.04E-05	0.001095349	57.67246077	4.835650696	0.407300283	2.654583923	5.242950979	4.835650696	1.09568873	4.835650696	3	ENSXETP00000010044.3	ctsd
385	Transcript_16236	25.73558094	1.08E-05	0.00113823	44.9701791	4.059643558	0.028554542	1.207416798	4.0881981	4.059643558	1.387493749	4.059643558	3	ENSXETP00000062112.1
386	Transcript_155502	25.71939871	1.09E-05	0.001144169	37.12752438	3.296973908	0.078255582	2.272835322	3.375229489	3.296973908	1.134279861	3.296973908	3	ENSXETP00000043688.3	ltn1
387	Transcript_76569	25.6463221	1.13E-05	0.001182117	83.83939849	7.243981426	0.377782073	2.140588683	7.621763499	7.243981426	1.109038318	7.243981426	3	ENSXETP00000006114.3	mmp2
388	Transcript_32381	25.60808347	1.15E-05	0.001197909	34.87422413	3.117708553	0.052675459	2.203619869	3.170384012	3.117708553	1.127280675	3.117708553	3	ENSXETP00000033675.3	dtnbp1
389	Transcript_70899	25.61097178	1.15E-05	0.001197909	41.36583905	3.548114942	0.212415881	2.788519704	3.760530823	3.548114942	1.052442221	3.548114942	3	ENSXETP00000045080.3	phf10
390	Transcript_131669	25.58597562	1.16E-05	0.001207634	42.10857302	3.715530217	0.112521875	2.939732505	3.828052092	3.715530217	0.992786778	3.715530217	3	ENSXETP00000002246.3	large2
391	Transcript_140532	25.56985193	1.17E-05	0.001212763	40.10046623	3.4299729	0.215524031	2.331540311	3.64549693	3.4299729	1.133690014	3.4299729	3	ENSXETP00000016525.3	strbp
392	Transcript_160598	25.56656243	1.18E-05	0.001212763	51.89112115	4.300716221	0.416658429	1.36997076	4.71737465	4.300716221	1.247517915	4.300716221	3	ENSXETP00000002116.3	nuak2
393	Transcript_119322	25.53800831	1.19E-05	0.001226435	50.41576561	4.317810347	0.265441072	3.100955296	4.583251419	4.317810347	0.927274672	4.317810347	3	NA	NA
394	Transcript_49177	25.52621116	1.20E-05	0.001230295	76.51759223	6.30375884	0.652385908	2.077669679	6.956144748	6.30375884	1.087799232	6.30375884	3	ENSXETP00000040456.3	XB-GENE-5903934
395	Transcript_16084	25.50175929	1.21E-05	0.001238587	51.70638155	4.363040628	0.337539513	1.344939345	4.700580141	4.363040628	1.265969998	4.363040628	3	ENSXETP00000056980.2	snrpb
396	Transcript_135297	25.5025038	1.21E-05	0.001238587	44.83638089	3.99066649	0.085368136	2.020038227	4.076034626	3.99066649	1.07234972	3.99066649	3	ENSXETP00000055967.2	atox1
397	Transcript_107356	25.4819742	1.22E-05	0.001244587	63.00634786	5.383049803	0.344800003	1.773279026	5.727849806	5.383049803	1.075963661	5.383049803	3	ENSXETP00000063897.1	arpc5l
398	Transcript_126558	25.48127176	1.22E-05	0.001244587	63.91068025	5.233070278	0.576991563	1.894737714	5.810061841	5.233070278	1.068674554	5.233070278	3	ENSXETP00000021306.2
399	Transcript_77343	25.47067497	1.23E-05	0.001244702	64.85667129	5.813733543	0.082327483	2.961242196	5.896061027	5.813733543	0.983931056	5.813733543	3	ENSXETP00000024742.3	tmem106b
400	Transcript_159016	25.47586027	1.23E-05	0.001244702	58.8251749	5.161814613	0.185928559	2.755584468	5.347743173	5.161814613	1.064227488	5.161814613	3	ENSXETP00000051111.3	srgap2
401	Transcript_118719	25.44931129	1.24E-05	0.001254442	56.12448885	4.578253856	0.523972403	1.432086494	5.102226259	4.578253856	1.20624739	4.578253856	3	ENSXETP00000003997.2	washc4
402	Transcript_133383	25.41243153	1.27E-05	0.001273751	47.03412611	4.042713293	0.233116353	2.514870092	4.275829646	4.042713293	1.122785715	4.042713293	3	ENSXETP00000049360.3	calcoco2
403	Transcript_97463	25.40252998	1.27E-05	0.001276666	43.21727833	3.683724592	0.245118892	2.486306841	3.928843484	3.683724592	1.125927541	3.683724592	3	ENSXETP00000059119.1	idh3b
404	Transcript_138049	25.39567831	1.28E-05	0.001277716	36.4245508	3.146878617	0.164444183	2.546747229	3.3113228	3.146878617	1.118419632	3.146878617	3	ENSXETP00000024518.3	atp6v1d
405	Transcript_89092	25.36900812	1.29E-05	0.001291041	49.01724789	4.21275103	0.243362415	4.102670321	4.456113444	4.21275103	0.519730249	4.21275103	3	ENSXETP00000054574.1	sypl1
406	Transcript_115393	25.35265817	1.30E-05	0.001296927	47.53634178	4.121405374	0.200080242	1.245731058	4.321485616	4.121405374	1.350055444	4.121405374	3	ENSXETP00000059195.1
407	Transcript_158990	25.349337	1.30E-05	0.001296927	41.67586209	3.516301943	0.272412792	2.357198617	3.788714736	3.516301943	1.133187034	3.516301943	3	ENSXETP00000021661.3	cercam
408	Transcript_159794	25.33701542	1.31E-05	0.001301449	48.42881306	4.268595773	0.134023596	3.35953633	4.402619369	4.268595773	0.812694282	4.268595773	3	ENSXETP00000029442.3	sdhb
409	Transcript_137802	25.30642131	1.33E-05	0.00131754	67.85532891	6.101711893	0.066954372	1.97012012	6.168666264	6.101711893	1.066646568	6.101711893	3	ENSXETP00000011114.3	arfgap2
410	Transcript_155250	25.2507579	1.37E-05	0.001350039	31.50869406	2.793229354	0.071197379	1.896757478	2.864426733	2.793229354	1.068626636	2.793229354	3	ENSXETP00000058509.1
411	Transcript_18978	25.24515641	1.37E-05	0.001350392	45.29247622	3.764977493	0.352520345	2.453168411	4.117497838	3.764977493	1.128764932	3.764977493	3	ENSXETP00000033368.1	mfsd6
412	Transcript_88693	25.1969623	1.40E-05	0.001378746	54.75942755	4.696113531	0.282016246	2.760998885	4.978129777	4.696113531	1.062333195	4.696113531	3	ENSXETP00000053495.2	plekhg3
413	Transcript_73199	25.1674241	1.42E-05	0.001388389	50.46184153	4.320752283	0.266687857	1.625011459	4.587440139	4.320752283	1.115094019	4.320752283	3	ENSXETP00000059149.1
414	Transcript_134207	25.17579563	1.42E-05	0.001388389	39.18791048	3.361629194	0.200908122	1.898999067	3.562537316	3.361629194	1.068573693	3.361629194	3	NA	NA
415	Transcript_138868	25.17122072	1.42E-05	0.001388389	74.74238459	6.202217303	0.592544932	2.606595345	6.794762236	6.202217303	1.107423571	6.202217303	3	ENSXETP00000038830.3	zbtb44
416	Transcript_62686	25.13041764	1.45E-05	0.001409954	59.26792762	5.146093988	0.241899433	1.637717271	5.38799342	5.146093988	1.11062161	5.146093988	3	ENSXETP00000036949.3	pld3
417	Transcript_82338	25.08216885	1.48E-05	0.001439633	34.22901955	2.976815874	0.134913176	2.121722334	3.11172905	2.976815874	1.102624122	2.976815874	3	NA	NA
418	Transcript_52501	25.07316934	1.49E-05	0.001440106	78.68996972	6.990456589	0.163177021	3.510782417	7.153633611	6.990456589	0.74182904	6.990456589	3	ENSXETP00000062282.1	msn
419	Transcript_70154	25.07154953	1.49E-05	0.001440106	14.1463131	1.207439506	0.078588958	4.721442841	1.286028464	1.207439506	0.370490318	1.207439506	3	ENSXETP00000025378.4	arhgef10
420	Transcript_129606	25.03373651	1.52E-05	0.001463073	76.62237258	6.889460474	0.07620976	2.423776745	6.965670235	6.889460474	1.130649028	6.889460474	3	ENSXETP00000001195.3	ap3b2
421	Transcript_82447	25.00424153	1.54E-05	0.001480472	31.42384142	2.751753424	0.104959432	1.849516982	2.856712856	2.751753424	1.070025972	2.751753424	3	ENSXETP00000045993.2	pja2
422	Transcript_16133	24.97502698	1.56E-05	0.00149575	40.0932744	3.42565483	0.219188298	2.840913874	3.644843128	3.42565483	1.032583357	3.42565483	3	ENSXETP00000056541.2	rab35
423	Transcript_160548	24.97307135	1.56E-05	0.00149575	43.26928574	3.853664476	0.079906955	2.34107945	3.933571431	3.853664476	1.133526531	3.853664476	3	ENSXETP00000014996.2
424	Transcript_129863	24.91416914	1.61E-05	0.00153514	32.21567588	2.850162252	0.078535555	2.083850981	2.928697807	2.850162252	1.089797512	2.850162252	3	ENSXETP00000041049.3	hccs
425	Transcript_73393	24.89913867	1.62E-05	0.001539028	42.23558038	3.527206488	0.312391729	2.475478502	3.839598217	3.527206488	1.126944842	3.527206488	3	ENSXETP00000032540.2	acot8
426	Transcript_127079	24.90150581	1.62E-05	0.001539028	47.82355018	4.265320666	0.082274804	1.564361946	4.347595471	4.265320666	1.138648613	4.265320666	3	NA	NA
427	Transcript_141937	24.88553679	1.63E-05	0.00154551	41.09984359	3.367252127	0.36909729	2.49269998	3.736349417	3.367252127	1.12528341	3.367252127	3	ENSXETP00000005527.3	rab4b
428	Transcript_73020	24.87889396	1.64E-05	0.001546837	60.98877771	5.008157567	0.53627677	1.752443317	5.544434337	5.008157567	1.079009463	5.008157567	3	ENSXETP00000036294.3	pofut1
429	Transcript_83975	24.87061736	1.64E-05	0.001549392	39.49721134	3.502754348	0.087901229	2.237199231	3.590655577	3.502754348	1.132941727	3.502754348	3	ENSXETP00000046776.3	cfd
430	Transcript_142027	24.85864658	1.65E-05	0.001554721	69.43148964	6.122689324	0.189264279	2.043172832	6.311953604	6.122689324	1.077698893	6.122689324	3	NA	NA
431	Transcript_127992	24.83368151	1.67E-05	0.001569865	65.65137956	5.750556336	0.217750897	1.824252501	5.968307233	5.750556336	1.071289359	5.750556336	3	ENSXETP00000009918.3	bcat2
432	Transcript_126557	24.8283846	1.68E-05	0.001570229	66.37616994	5.533369254	0.500828014	1.913653783	6.034197268	5.533369254	1.068223723	5.533369254	3	ENSXETP00000040508.3	cyp2g1p
433	Transcript_12389	24.80402867	1.70E-05	0.001582198	59.60743204	4.820425461	0.598431997	1.820992521	5.418857458	4.820425461	1.071493634	4.820425461	3	ENSXETP00000035233.2	smtn
434	Transcript_56822	24.80301146	1.70E-05	0.001582198	50.07981822	4.309282472	0.243428275	1.896263506	4.552710747	4.309282472	1.068638332	4.309282472	3	ENSXETP00000041915.3	aldoc
435	Transcript_152533	24.78255769	1.71E-05	0.001594177	38.42425212	3.133099479	0.36001435	3.250705161	3.493113829	3.133099479	0.863195638	3.133099479	3	ENSXETP00000047287.2	tubb4a
436	Transcript_135958	24.76451597	1.73E-05	0.001604391	67.65560846	5.813250068	0.337259792	1.980797214	6.15050986	5.813250068	1.067065822	5.813250068	3	ENSXETP00000016901.3
437	Transcript_90620	24.74391663	1.75E-05	0.001616668	35.11427297	3.092325132	0.099881502	2.665977708	3.192206634	3.092325132	1.092559686	3.092325132	3	ENSXETP00000041275.3	trappc6a
438	Transcript_31962	24.7292309	1.76E-05	0.001620717	44.70551377	3.579317886	0.484819729	2.599788404	4.064137615	3.579317886	1.108874019	3.579317886	3	ENSXETP00000044055.3	rxrb
439	Transcript_130236	24.730892	1.76E-05	0.001620717	79.68895021	6.574138139	0.67031188	2.238527078	7.244450019	6.574138139	1.133082496	6.574138139	3	ENSXETP00000001781.3	pnisr
440	Transcript_112908	24.70991621	1.78E-05	0.001632134	48.01430886	4.136457854	0.228479315	3.27490583	4.364937169	4.136457854	0.852137655	4.136457854	3	ENSXETP00000018113.2	cab39
441	Transcript_76111	24.67259804	1.81E-05	0.001653608	35.03781765	3.090943682	0.094312468	2.440916442	3.18525615	3.090943682	1.129617213	3.090943682	3	ENSXETP00000045522.3	srd5a3
442	Transcript_103297	24.67303451	1.81E-05	0.001653608	48.11334996	3.741324317	0.632616588	2.715544858	4.373940905	3.741324317	1.077638857	3.741324317	3	NA	NA
443	Transcript_104052	24.66863222	1.81E-05	0.001653608	62.22132863	5.211378634	0.445105787	2.95244997	5.656484421	5.211378634	0.987553566	5.211378634	3	ENSXETP00000041129.3
444	Transcript_72977	24.64246095	1.83E-05	0.001669553	78.08608662	6.637397966	0.461337181	2.043546932	7.098735147	6.637397966	1.07779628	6.637397966	3	ENSXETP00000060751.1	ilk
445	Transcript_132102	24.6393284	1.84E-05	0.001669553	33.61719531	3.007176415	0.048932249	2.113344082	3.056108664	3.007176415	1.099745591	3.007176415	3	ENSXETP00000062498.1	srsf12
446	Transcript_15372	24.62534395	1.85E-05	0.001677057	56.6327832	4.394010301	0.754424535	1.470864328	5.148434836	4.394010301	1.183718771	4.394010301	3	ENSXETP00000010310.2	aldh9a1
447	Transcript_145827	24.61572762	1.86E-05	0.001681066	45.40445871	3.708883891	0.418794174	2.516205337	4.127678064	3.708883891	1.122621689	3.708883891	3	ENSXETP00000056419.2	KIF26B
448	Transcript_18947	24.60737113	1.87E-05	0.001684071	114.0224691	10.18440598	0.18127303	3.901881682	10.36567901	10.18440598	0.583941878	10.18440598	3	ENSXETP00000020310.3	trim29
449	Transcript_97381	24.59600401	1.88E-05	0.001689536	42.50274281	3.544444415	0.319441294	2.956857095	3.86388571	3.544444415	0.985738091	3.544444415	3	ENSXETP00000021742.3	slc40a1
450	Transcript_31730	24.58284949	1.89E-05	0.001696485	51.73699882	4.246293502	0.457070028	1.565734699	4.703363529	4.246293502	1.138071334	4.246293502	3	ENSXETP00000013739.3	c10orf76
451	Transcript_128584	24.55279483	1.91E-05	0.001717378	72.16131233	6.146912271	0.413207031	2.104183438	6.560119303	6.146912271	1.096607875	6.146912271	3	ENSXETP00000056676.2	pdcd6
452	Transcript_122457	24.50556357	1.96E-05	0.001752962	48.58074561	4.124962375	0.291469045	1.609367516	4.416431419	4.124962375	1.120807837	4.124962375	3	ENSXETP00000034043.3	zfr
453	Transcript_82981	24.45919553	2.00E-05	0.001788547	45.16653808	3.636600718	0.469448198	2.545845323	4.106048916	3.636600718	1.118556522	3.636600718	3	ENSXETP00000050679.2	alad
454	Transcript_134374	24.44070213	2.02E-05	0.001800554	40.57600533	3.609330967	0.07939679	2.870404656	3.688727757	3.609330967	1.020945793	3.609330967	3	NA	NA
455	Transcript_115198	24.42361838	2.04E-05	0.001811422	49.42330829	4.220822902	0.272205125	3.03762764	4.493028026	4.220822902	0.952577124	4.220822902	3	ENSXETP00000018496.3	pygm
456	Transcript_78940	24.41740651	2.04E-05	0.001812859	58.11703943	4.56672752	0.7166397	2.979990043	5.28336722	4.56672752	0.976203432	4.56672752	3	ENSXETP00000054391.2	rars
457	Transcript_3007	24.40774505	2.05E-05	0.001814381	39.95435269	3.451763348	0.180450533	3.84436451	3.632213881	3.451763348	0.604066556	3.451763348	3	ENSXETP00000047056.2	lfng
458	Transcript_79505	24.40656283	2.05E-05	0.001814381	43.08244084	3.514697175	0.401888356	1.924890016	3.916585531	3.514697175	1.067933434	3.514697175	3	NA	NA
459	Transcript_118156	24.39150378	2.07E-05	0.001815679	35.41453822	3.052729672	0.166773803	2.109493556	3.219503475	3.052729672	1.098424171	3.052729672	3	ENSXETP00000026302.3	cnfn.1
460	Transcript_123011	24.39258264	2.07E-05	0.001815679	43.50722701	3.821845898	0.133356557	3.068192913	3.955202456	3.821845898	0.940246331	3.821845898	3	ENSXETP00000031936.3	bcl2l2
461	Transcript_159054	24.40023908	2.06E-05	0.001815679	34.19582753	3.017603545	0.091108049	2.144697998	3.108711593	3.017603545	1.110407229	3.017603545	3	ENSXETP00000025510.4	epc1
462	Transcript_5363	24.3818083	2.08E-05	0.001819859	58.95740544	5.164837192	0.19492694	2.232950136	5.359764131	5.164837192	1.13244495	5.164837192	3	ENSXETP00000001863.2	nifk
463	Transcript_16356	24.37772261	2.08E-05	0.001819859	43.57309803	3.824092751	0.137097979	2.431020873	3.96119073	3.824092751	1.130234863	3.824092751	3	ENSXETP00000034836.3	agpat5
464	Transcript_134528	24.34302067	2.12E-05	0.001846501	59.66267537	4.538806806	0.885072773	1.537717334	5.423879579	4.538806806	1.150302001	4.538806806	3	ENSXETP00000002691.3	kansl3
465	Transcript_81808	24.32355473	2.14E-05	0.001856174	43.50920729	3.789119825	0.166262655	2.134599335	3.955382481	3.789119825	1.107020914	3.789119825	3	ENSXETP00000033156.3	pgap3
466	Transcript_120575	24.32321444	2.14E-05	0.001856174	44.54944717	4.006345406	0.043604336	1.164655743	4.049949743	4.006345406	1.432773242	4.006345406	3	ENSXETP00000026340.3	pafah1b3
467	Transcript_73983	24.30159032	2.16E-05	0.001871563	42.79205778	3.816870126	0.073316945	1.433119888	3.890187071	3.816870126	1.205613825	3.816870126	3	ENSXETP00000012276.3	clpp
468	Transcript_122790	24.28596437	2.18E-05	0.001881652	53.2538768	4.488429624	0.352831904	1.344176372	4.841261528	4.488429624	1.266549328	4.488429624	3	ENSXETP00000026418.3	aplp1
469	Transcript_2112	24.27014302	2.19E-05	0.001891182	70.19046575	5.869371778	0.511579654	2.500181027	6.380951432	5.869371778	1.124487237	5.869371778	3	ENSXETP00000027245.5	pcm1
470	Transcript_7745	24.26659217	2.20E-05	0.001891182	32.82921874	2.875689097	0.108785334	2.030775633	2.984474431	2.875689097	1.074659225	2.875689097	3	ENSXETP00000019217.3	arl6ip5
471	Transcript_55799	24.25079698	2.21E-05	0.001901556	36.25578464	3.075349292	0.22063113	2.137319283	3.295980422	3.075349292	1.107939993	3.075349292	3	ENSXETP00000048900.3	itpkb
472	Transcript_104422	24.23249739	2.23E-05	0.001910253	44.15347244	3.657381193	0.356570847	2.430467501	4.01395204	3.657381193	1.130267611	3.657381193	3	ENSXETP00000059601.1	prkcsh
473	Transcript_134821	24.23418567	2.23E-05	0.001910253	8.055607557	0.722999189	0.00932877	6.078251735	0.73232796	0.722999189	0.20498579	0.722999189	3	ENSXETP00000057803.1	perp
474	Transcript_17944	24.20503672	2.26E-05	0.001931562	35.2467032	3.115327927	0.088917818	2.018225315	3.204245745	3.115327927	1.071992189	3.115327927	3	NA	NA
475	Transcript_82036	24.19566215	2.27E-05	0.001936204	33.75427591	2.937989665	0.130580872	2.060926813	3.068570537	2.937989665	1.082640041	2.937989665	3	ENSXETP00000061384.1
476	Transcript_128089	24.17754809	2.29E-05	0.001949039	35.99153636	3.197024193	0.074933657	2.190497998	3.271957851	3.197024193	1.124133018	3.197024193	3	ENSXETP00000011055.3	etv1
477	Transcript_32828	24.17165867	2.30E-05	0.001950469	42.98887	3.827027137	0.081051955	1.158960055	3.908079091	3.827027137	1.439092355	3.827027137	3	ENSXETP00000054267.2	rpl7
478	Transcript_69572	24.13610578	2.34E-05	0.001975814	42.97891355	3.458023282	0.449150676	2.489348409	3.907173959	3.458023282	1.125625199	3.458023282	3	ENSXETP00000035864.3	mtmr3
479	Transcript_92100	24.13766574	2.34E-05	0.001975814	33.78936245	3.001061518	0.070698704	2.058560817	3.071760222	3.001061518	1.081946591	3.001061518	3	ENSXETP00000019029.2	carhsp1
480	Transcript_103294	24.12647727	2.35E-05	0.001980847	50.65392904	4.10574838	0.499154261	1.241130335	4.60490264	4.10574838	1.354399162	4.10574838	3	ENSXETP00000004559.3
481	Transcript_71579	24.09270582	2.39E-05	0.002009088	45.20246064	3.790691555	0.318623049	2.202803319	4.109314604	3.790691555	1.127098224	3.790691555	3	ENSXETP00000021824.3	atp6v1a
482	Transcript_2903	24.06189698	2.42E-05	0.002034838	37.83594104	3.302580261	0.137050742	2.101879668	3.439631004	3.302580261	1.095823101	3.302580261	3	ENSXETP00000058025.2	donson
483	Transcript_138932	24.04626414	2.44E-05	0.002045944	41.69155716	3.618089888	0.172051672	2.392467603	3.79014156	3.618089888	1.132103089	3.618089888	3	ENSXETP00000052230.3	btbd10
484	Transcript_10377	24.02356122	2.47E-05	0.002064122	44.80136421	3.821176309	0.251674983	2.959293679	4.072851292	3.821176309	0.984734074	3.821176309	3	ENSXETP00000024212.3	sptlc2
485	Transcript_69033	23.9732282	2.53E-05	0.002107207	42.181926	3.569638226	0.26508232	1.348425856	3.834720546	3.569638226	1.263335483	3.569638226	3	ENSXETP00000025537.3	scfd2
486	Transcript_69199	23.96773306	2.54E-05	0.002107207	28.0203372	2.480954282	0.0663491	1.885274715	2.547303381	2.480954282	1.068904933	2.480954282	3	NA	NA
487	Transcript_127867	23.96947109	2.53E-05	0.002107207	53.29389211	4.74528584	0.099613443	2.334146781	4.844899283	4.74528584	1.133647865	4.74528584	3	ENSXETP00000009432.3	pgrmc1
488	Transcript_10603	23.93698038	2.57E-05	0.002129841	110.8678584	10.04733619	0.031560037	4.370448695	10.07889622	10.04733619	0.447074039	10.04733619	3	NA	NA
489	Transcript_146365	23.93898117	2.57E-05	0.002129841	56.9165303	4.462918901	0.711311127	1.564148763	5.174230028	4.462918901	1.13873846	4.462918901	3	ENSXETP00000036949.3	pld3
490	Transcript_4196	23.91101674	2.61E-05	0.002143437	32.26630267	2.787056142	0.1462441	3.408640157	2.933300243	2.787056142	0.789560891	2.787056142	3	ENSXETP00000047764.2	ehd3
491	Transcript_47222	23.9149266	2.60E-05	0.002143437	53.95617485	4.707690239	0.197416566	2.691319203	4.905106804	4.707690239	1.085184959	4.707690239	3	ENSXETP00000008899.3	klf10
492	Transcript_63386	23.91745569	2.60E-05	0.002143437	9.749905041	0.871425033	0.014929971	5.993450894	0.886355004	0.871425033	0.21111474	0.871425033	3	ENSXETP00000023818.2	fn1
493	Transcript_152482	23.85811968	2.67E-05	0.002194171	36.58248994	3.20691516	0.118765743	3.593322764	3.325680903	3.20691516	0.704474045	3.20691516	3	NA	NA
494	Transcript_55664	23.84835414	2.69E-05	0.002198263	20.34636457	1.770934684	0.078734823	3.969149274	1.849669507	1.770934684	0.561413271	1.770934684	3	ENSXETP00000032620.3	tmbim1
495	Transcript_154510	23.84581915	2.69E-05	0.002198263	41.79889392	3.619936259	0.179963188	1.855291463	3.799899447	3.619936259	1.069803518	3.619936259	3	NA	NA
496	Transcript_132322	23.83282322	2.71E-05	0.002198523	28.2189409	2.483251072	0.082107191	1.889434182	2.565358264	2.483251072	1.068802132	2.483251072	3	ENSXETP00000011069.2	hexb
497	Transcript_137145	23.83514485	2.70E-05	0.002198523	62.70811423	5.59015937	0.110578287	2.3973084	5.700737657	5.59015937	1.13191146	5.59015937	3	ENSXETP00000040254.3	hira
498	Transcript_138901	23.84122279	2.70E-05	0.002198523	8.663030847	0.786136333	0.001411926	7.060689172	0.787548259	0.786136333	0.159284022	0.786136333	3	NA	NA
499	Transcript_157920	23.82882583	2.71E-05	0.002198523	39.30082172	3.418119912	0.154682063	2.259255306	3.572801975	3.418119912	1.134320446	3.418119912	3	ENSXETP00000001997.3	FAM208A
500	Transcript_20637	23.7931294	2.76E-05	0.002229184	31.14011742	2.657651265	0.1732685	2.072402879	2.830919765	2.657651265	1.086132903	2.657651265	3	ENSXETP00000037009.3	ttc5
501	Transcript_112886	23.7916834	2.76E-05	0.002229184	38.87495272	3.232456578	0.301630033	2.179200559	3.534086611	3.232456578	1.121090553	3.232456578	3	ENSXETP00000060817.1
502	Transcript_159246	23.78359268	2.77E-05	0.00223341	116.9830563	10.53422051	0.100602784	2.950681008	10.6348233	10.53422051	0.988282044	10.53422051	3	ENSXETP00000029197.2	itgav
503	Transcript_114405	23.77215662	2.79E-05	0.002241253	63.65944142	5.65636905	0.130852897	2.977088876	5.787221948	5.65636905	0.977399058	5.65636905	3	ENSXETP00000015658.3	ube2e1
504	Transcript_121540	23.76423879	2.80E-05	0.002243883	33.6231091	2.963310611	0.093335671	1.978011948	3.056646282	2.963310611	1.066909825	2.963310611	3	ENSXETP00000037641.3	polr2h
505	Transcript_155834	23.76145875	2.80E-05	0.002243883	48.16364782	4.067843257	0.31067018	2.612021142	4.378513438	4.067843257	1.106228546	4.067843257	3	NA	NA
506	Transcript_140353	23.7440945	2.82E-05	0.002258212	34.23883612	3.020647373	0.091974093	2.125139026	3.112621466	3.020647373	1.103795984	3.020647373	3	ENSXETP00000027215.3	lcmt2
507	Transcript_74505	23.7059296	2.88E-05	0.00229547	38.02558508	3.199125037	0.257746333	2.169462594	3.45687137	3.199125037	1.118259859	3.199125037	3	ENSXETP00000009918.3	bcat2
508	Transcript_155728	23.62411231	2.99E-05	0.002382803	61.89605558	5.583637656	0.043276487	4.989178765	5.626914144	5.583637656	0.323690363	5.583637656	3	ENSXETP00000062342.1	psap
509	Transcript_71840	23.58720891	3.05E-05	0.002406476	46.73528857	3.812897203	0.435765394	1.258390009	4.248662597	3.812897203	1.3383134	3.812897203	3	ENSXETP00000015947.3	tbk1
510	Transcript_74006	23.59223612	3.04E-05	0.002406476	33.7050507	2.85548404	0.208611479	3.454644548	3.064095518	2.85548404	0.767936782	2.85548404	3	ENSXETP00000007721.2	plcg2
511	Transcript_118818	23.5905827	3.04E-05	0.002406476	72.94494066	6.339747063	0.291611179	2.154804698	6.631358241	6.339747063	1.113705636	6.339747063	3	ENSXETP00000001997.3	FAM208A
512	Transcript_141031	23.58979435	3.04E-05	0.002406476	39.58874256	3.324862546	0.27411405	3.619784685	3.598976596	3.324862546	0.692854744	3.324862546	3	ENSXETP00000039285.3	INTS1
513	Transcript_126630	23.57804464	3.06E-05	0.002412383	45.74102663	4.063450051	0.094825097	2.275313221	4.158275148	4.063450051	1.134264109	4.063450051	3	NA	NA
514	Transcript_73964	23.54011823	3.12E-05	0.002451957	39.71715924	3.385881834	0.224769006	2.317083702	3.61065084	3.385881834	1.133892805	3.385881834	3	NA	NA
515	Transcript_73944	23.49953993	3.18E-05	0.002495365	48.2410557	4.254599904	0.130950614	3.312163905	4.385550518	4.254599904	0.834888362	4.254599904	3	ENSXETP00000042005.3	eif4a2
516	Transcript_90006	23.48097412	3.21E-05	0.002512838	32.28321712	2.796284331	0.138553589	2.465490039	2.93483792	2.796284331	1.127804213	2.796284331	3	NA	NA
517	Transcript_114530	23.47281747	3.22E-05	0.002512962	47.46018712	4.250763296	0.06379917	2.517852231	4.314562466	4.250763296	1.122417184	4.250763296	3	NA	NA
518	Transcript_146412	23.47607174	3.21E-05	0.002512962	53.18317796	4.067768305	0.767066055	1.394862509	4.83483436	4.067768305	1.23021828	4.067768305	3	ENSXETP00000061850.1	GFM1
519	Transcript_88543	23.40683418	3.32E-05	0.002588878	56.89269852	4.782984046	0.389079455	1.748286261	5.172063501	4.782984046	1.079713466	4.782984046	3	ENSXETP00000035942.3	nin
520	Transcript_127082	23.37053568	3.38E-05	0.002629338	42.86908611	3.441395597	0.455794049	2.492349683	3.897189646	3.441395597	1.12531956	3.441395597	3	ENSXETP00000020003.3	mgat2
521	Transcript_14253	23.36520215	3.39E-05	0.002631021	47.17869245	3.730676188	0.558295854	2.561048409	4.288972041	3.730676188	1.116139742	3.730676188	3	ENSXETP00000003090.3	prr12
522	Transcript_2698	23.35367706	3.41E-05	0.002635507	37.35950047	3.155618627	0.240699597	3.52940656	3.396318224	3.155618627	0.733274258	3.155618627	3	ENSXETP00000017129.2	adamts7
523	Transcript_119450	23.35695954	3.40E-05	0.002635507	164.5947161	14.59600567	0.367150333	3.813833946	14.963156	14.59600567	0.615083216	14.59600567	3	ENSXETP00000064134.1	COX1
524	Transcript_129634	23.34602214	3.42E-05	0.002640165	36.31680068	3.073164651	0.228362684	2.209839365	3.301527335	3.073164651	1.128607219	3.073164651	3	ENSXETP00000045008.3	ndc80
525	Transcript_49090	23.34075485	3.43E-05	0.002641809	41.30875656	3.501335893	0.254005612	1.772699599	3.755341505	3.501335893	1.076038123	3.501335893	3	ENSXETP00000013463.3	gid8
526	Transcript_113974	23.30702694	3.48E-05	0.002679841	91.5512494	7.741723987	0.581116867	2.449060121	8.322840854	7.741723987	1.129061853	7.741723987	3	NA	NA
527	Transcript_82299	23.30229153	3.49E-05	0.002680844	36.08720854	3.021618724	0.259036598	2.191450931	3.280655322	3.021618724	1.124376367	3.021618724	3	ENSXETP00000045813.3	fbxw4
528	Transcript_128774	23.28881316	3.52E-05	0.002693141	56.91779146	5.08636222	0.087982458	2.599467891	5.174344678	5.08636222	1.108940991	5.08636222	3	ENSXETP00000061971.1	DSG2
529	Transcript_126159	23.21321131	3.65E-05	0.002787418	35.84752915	3.157487533	0.101378754	2.155682541	3.258866286	3.157487533	1.113986753	3.157487533	3	ENSXETP00000022051.3	sec24d
530	Transcript_63739	23.20508868	3.66E-05	0.002793029	16.41956714	1.360648475	0.132039446	4.169629284	1.492687921	1.360648475	0.500255947	1.360648475	3	ENSXETP00000021491.3	tbc1d2b
531	Transcript_119532	23.13803082	3.78E-05	0.002878976	10.9841736	0.9660885	0.032472736	4.817407546	0.998561237	0.9660885	0.352674854	0.9660885	3	ENSXETP00000059275.1
532	Transcript_130564	23.1218928	3.81E-05	0.002895913	54.23523964	4.457868499	0.472607831	2.625979059	4.930476331	4.457868499	1.102992458	4.457868499	3	ENSXETP00000019608.2	srsf1
533	Transcript_59142	23.11473359	3.82E-05	0.002899547	76.60123105	6.676314721	0.287433556	4.026122799	6.963748277	6.676314721	0.543147399	6.676314721	3	ENSXETP00000042692.3	serbp1
534	Transcript_81995	23.10990074	3.83E-05	0.002899547	20.33974764	1.754083598	0.09498437	4.373322952	1.849067968	1.754083598	0.446366313	1.754083598	3	ENSXETP00000053882.2	dazap2
535	Transcript_152543	23.1075657	3.84E-05	0.002899547	45.75610199	3.704333793	0.455311843	2.416263996	4.159645636	3.704333793	1.131046185	3.704333793	3	NA	NA
536	Transcript_120112	23.09255592	3.86E-05	0.002915065	34.40722635	2.908485225	0.219444444	2.153895628	3.127929669	2.908485225	1.113413533	2.908485225	3	ENSXETP00000025927.2	sort1
537	Transcript_158179	23.0822424	3.88E-05	0.002924077	45.36970342	3.838290259	0.286228234	1.72574298	4.124518493	3.838290259	1.084153987	3.838290259	3	ENSXETP00000032149.3	rpap3
538	Transcript_33832	23.07268591	3.90E-05	0.002932061	53.29350066	4.566098537	0.278765159	3.003605412	4.844863696	4.566098537	0.966485074	4.566098537	3	ENSXETP00000019396.3	psmd13
539	Transcript_11076	23.05175048	3.94E-05	0.002951908	49.88726384	4.241879954	0.29332585	2.052688027	4.535205804	4.241879954	1.080269505	4.241879954	3	ENSXETP00000042168.3	c20orf24
540	Transcript_156643	23.05090067	3.94E-05	0.002951908	31.21525721	2.621740758	0.216009898	2.023715626	2.837750656	2.621740758	1.073104414	2.621740758	3	ENSXETP00000001000.3	pecr
541	Transcript_14831	23.00454656	4.03E-05	0.002997029	59.84259331	4.86296313	0.577272625	2.264314792	5.440235755	4.86296313	1.134331543	4.86296313	3	ENSXETP00000018061.3	epb41l1
542	Transcript_68188	23.0065198	4.03E-05	0.002997029	42.89732222	3.656484323	0.243272242	1.744869211	3.899756565	3.656484323	1.080317798	3.656484323	3	NA	NA
543	Transcript_88530	23.00779989	4.02E-05	0.002997029	74.23764666	6.342916717	0.405960253	2.201388955	6.748876969	6.342916717	1.126777791	6.342916717	3	ENSXETP00000021366.3	rin2
544	Transcript_106200	23.00391811	4.03E-05	0.002997029	32.23368229	2.669193433	0.26114132	2.061742986	2.930334753	2.669193433	1.082881507	2.669193433	3	NA	NA
545	Transcript_64184	22.99633912	4.05E-05	0.003002432	27.45380343	2.371660558	0.124139754	1.853741334	2.495800312	2.371660558	1.069861226	2.371660558	3	NA	NA
546	Transcript_70503	22.98634802	4.06E-05	0.003011338	17.01468232	1.425013676	0.121775626	3.91516919	1.546789302	1.425013676	0.579407043	1.425013676	3	ENSXETP00000052598.3	erlin2
547	Transcript_158597	22.95654947	4.12E-05	0.003049127	29.25082516	2.478175333	0.18099059	1.916122874	2.659165923	2.478175333	1.068162357	2.478175333	3	NA	NA
548	Transcript_119611	22.94419185	4.15E-05	0.003053253	36.97661189	2.957951422	0.403558749	3.708003474	3.361510171	2.957951422	0.655724194	2.957951422	3	ENSXETP00000003194.3	picalm.2
549	Transcript_125764	22.94726475	4.14E-05	0.003053253	29.8731545	2.508545925	0.207195394	1.928493344	2.715741318	2.508545925	1.067832947	2.508545925	3	ENSXETP00000007681.4	6-Mar
550	Transcript_130834	22.94233455	4.15E-05	0.003053253	20.29802361	1.63813761	0.207137264	4.554564983	1.845274873	1.63813761	0.40452827	1.63813761	3	ENSXETP00000041039.2	cnn3
551	Transcript_72160	22.93644446	4.16E-05	0.003056339	36.61662152	3.245732572	0.083051202	1.196794897	3.328783774	3.245732572	1.398390369	3.245732572	3	ENSXETP00000022483.3	rbks
552	Transcript_160142	22.92909025	4.18E-05	0.003061588	50.03356895	4.368831462	0.179674807	2.973061429	4.548506268	4.368831462	0.979059107	4.368831462	3	ENSXETP00000007052.2	ccdc47
553	Transcript_115984	22.91023808	4.22E-05	0.003083824	67.30530804	5.930447885	0.188216482	2.312219424	6.118664367	5.930447885	1.133950433	5.930447885	3	ENSXETP00000020903.3	zc3h10
554	Transcript_91056	22.89980157	4.24E-05	0.003088139	45.99640402	3.65711925	0.524372024	1.255321955	4.181491274	3.65711925	1.341131132	3.65711925	3	ENSXETP00000039812.3	haus7
555	Transcript_120241	22.90253473	4.23E-05	0.003088139	51.09862629	4.616655147	0.028674516	1.711378514	4.645329663	4.616655147	1.087582174	4.616655147	3	ENSXETP00000043746.3	dync1i2
556	Transcript_18765	22.85495022	4.33E-05	0.003149646	49.78315189	4.305537858	0.220203223	2.726634402	4.525741081	4.305537858	1.074035531	4.305537858	3	ENSXETP00000007721.2	plcg2
557	Transcript_62273	22.8438617	4.35E-05	0.003160763	39.49775297	3.487879354	0.102825461	1.069120572	3.590704815	3.487879354	1.548241663	3.487879354	3	NA	NA
558	Transcript_117234	22.81187273	4.42E-05	0.003203898	49.65427517	4.283341423	0.230683592	2.496109138	4.514025015	4.283341423	1.12492634	4.283341423	3	ENSXETP00000043242.2	ttc22
559	Transcript_122345	22.79419321	4.46E-05	0.00322541	84.7378217	7.107411163	0.596027173	4.036298834	7.703438336	7.107411163	0.539961234	7.107411163	3	ENSXETP00000064132.1	ND1
560	Transcript_119403	22.77992284	4.49E-05	0.00323599	51.62224808	4.321016706	0.371914938	3.212968767	4.692931644	4.321016706	0.880135673	4.321016706	3	ENSXETP00000006374.3	chd4
561	Transcript_120281	22.78023904	4.49E-05	0.00323599	30.75029904	2.612829629	0.182652102	2.015845397	2.795481731	2.612829629	1.071537785	2.612829629	3	ENSXETP00000059955.1	cln6
562	Transcript_56205	22.77543582	4.50E-05	0.003237193	40.57567117	3.563857661	0.124839719	2.255190901	3.688697379	3.563857661	1.134226497	3.563857661	3	ENSXETP00000060398.1	ELF3
563	Transcript_69116	22.7566926	4.54E-05	0.003260632	39.53199717	3.265624185	0.32819374	1.879154505	3.593817924	3.265624185	1.069062669	3.265624185	3	ENSXETP00000055326.2	rela
564	Transcript_32182	22.73908384	4.58E-05	0.003282463	35.09486577	3.016222596	0.174219746	2.147621023	3.190442342	3.016222596	1.111371972	3.016222596	3	NA	NA
565	Transcript_69454	22.72333527	4.61E-05	0.003301502	17.83365007	1.386390833	0.234850082	5.387765128	1.621240916	1.386390833	0.268814766	1.386390833	3	NA	NA
566	Transcript_134069	22.71278405	4.64E-05	0.003312392	33.23552534	2.851139285	0.17027211	2.054038522	3.021411395	2.851139285	1.080649378	2.851139285	3	ENSXETP00000007871.4	kdm5a
567	Transcript_89052	22.70513101	4.65E-05	0.003312869	56.71370104	4.751230983	0.404560021	1.903964266	5.155791004	4.751230983	1.068456605	4.751230983	3	ENSXETP00000056676.2	pdcd6
568	Transcript_146998	22.7070212	4.65E-05	0.003312869	33.63453819	2.808374651	0.249310639	1.980861635	3.05768529	2.808374651	1.06706981	2.808374651	3	ENSXETP00000052942.1	tdrp
569	Transcript_72731	22.69760943	4.67E-05	0.003319	40.71532068	3.156401713	0.544991076	2.337522433	3.701392789	3.156401713	1.133590502	3.156401713	3	ENSXETP00000060994.1
570	Transcript_137229	22.68458353	4.70E-05	0.003333944	47.69220157	4.196408731	0.139245957	3.40009919	4.335654688	4.196408731	0.793585659	4.196408731	3	ENSXETP00000008746.3	sec24c
571	Transcript_19494	22.66326644	4.75E-05	0.003362311	32.0707327	2.779127376	0.136393778	2.375989964	2.915521154	2.779127376	1.132674038	2.779127376	3	NA	NA
572	Transcript_65172	22.62281053	4.84E-05	0.003418662	47.92367429	4.081146755	0.275550908	3.592916217	4.356697663	4.081146755	0.704654077	4.081146755	3	NA	NA
573	Transcript_145763	22.62132496	4.84E-05	0.003418662	105.9936351	9.107009512	0.528775495	1.794565051	9.635785007	9.107009512	1.073590778	9.107009512	3	ENSXETP00000030964.3	vwa5a
574	Transcript_118493	22.61391658	4.86E-05	0.003424854	55.27251467	4.712246574	0.312527488	4.660946352	5.024774061	4.712246574	0.382364992	4.712246574	3	NA	NA
575	Transcript_146271	22.60219579	4.89E-05	0.003438171	36.76807754	3.190715619	0.151836885	2.869549468	3.342552504	3.190715619	1.021286948	3.190715619	3	ENSXETP00000042962.3	ap1g1
576	Transcript_82445	22.58944849	4.92E-05	0.00345325	51.74478428	4.320737098	0.383334201	2.493991264	4.704071298	4.320737098	1.125149286	4.320737098	3	ENSXETP00000062801.1	CREB3L1
577	Transcript_49217	22.58314718	4.93E-05	0.003457275	44.69558072	3.733151218	0.330083393	2.878581371	4.063234611	3.733151218	1.017674155	3.733151218	3	ENSXETP00000056779.2
578	Transcript_119572	22.57979216	4.94E-05	0.003457275	47.28296185	4.098542996	0.199908081	2.450952422	4.298451077	4.098542996	1.128926509	4.098542996	3	ENSXETP00000059525.1
579	Transcript_122632	22.57173188	4.96E-05	0.003464671	34.96999025	2.856835786	0.322254237	2.019947263	3.179090023	2.856835786	1.072331549	2.856835786	3	NA	NA
580	Transcript_128744	22.56046432	4.99E-05	0.003471453	50.94550865	3.964640294	0.666769583	2.645778073	4.631409877	3.964640294	1.098023324	3.964640294	3	ENSXETP00000055883.2	kiaa1217
581	Transcript_135428	22.56107626	4.98E-05	0.003471453	31.68776965	2.668811221	0.211895111	1.961146073	2.880706332	2.668811221	1.066683396	2.668811221	3	ENSXETP00000062364.1	NMRK1
582	Transcript_19917	22.55252705	5.01E-05	0.003478705	41.11091986	3.479154403	0.258201948	1.136110408	3.737356351	3.479154403	1.465143352	3.479154403	3	ENSXETP00000022907.3	mettl13
583	Transcript_3832	22.54251873	5.03E-05	0.003489446	63.79106247	4.985612763	0.813574734	3.60146659	5.799187497	4.985612763	0.700877148	4.985612763	3	ENSXETP00000025228.2	akr1b1
584	Transcript_82084	22.52637439	5.07E-05	0.003510545	35.11916809	2.965017278	0.227634366	2.721982872	3.192651644	2.965017278	1.075557856	2.965017278	3	ENSXETP00000025249.3
585	Transcript_119647	22.49785775	5.14E-05	0.003542251	66.15717236	5.971252628	0.043035768	4.271812039	6.014288396	5.971252628	0.472253818	5.971252628	3	ENSXETP00000039821.3	ednrb2
586	Transcript_119784	22.49603842	5.14E-05	0.003542251	16.46380794	1.476172341	0.020537472	4.724597849	1.496709813	1.476172341	0.369884978	1.476172341	3	ENSXETP00000025703.3	ctsc
587	Transcript_136493	22.49795394	5.14E-05	0.003542251	37.31649481	3.105940212	0.286468407	2.209436321	3.392408619	3.105940212	1.128524724	3.105940212	3	ENSXETP00000046488.3	haus1
588	Transcript_156440	22.4933909	5.15E-05	0.003542251	28.83218702	2.543993839	0.077114072	2.146680887	2.62110791	2.543993839	1.111062556	2.543993839	3	NA	NA
589	Transcript_33273	22.48659159	5.17E-05	0.003543883	30.38497406	2.581953391	0.180316978	3.07818203	2.762270369	2.581953391	0.936261929	2.581953391	3	ENSXETP00000061935.1
590	Transcript_78172	22.48534892	5.17E-05	0.003543883	26.799059	2.289193442	0.147084649	1.870610653	2.436278091	2.289193442	1.069300802	2.289193442	3	NA	NA
591	Transcript_73184	22.4389492	5.29E-05	0.00361175	34.21183011	2.994517458	0.115648916	1.811670502	3.110166373	2.994517458	1.072139372	2.994517458	3	NA	NA
592	Transcript_141581	22.43873018	5.29E-05	0.00361175	34.87542866	3.09810598	0.072387535	2.693895785	3.170493515	3.09810598	1.084404579	3.09810598	3	ENSXETP00000000935.3	atp2b2
593	Transcript_134280	22.42817452	5.31E-05	0.003623955	63.65025938	5.578240359	0.208146858	2.204352433	5.786387216	5.578240359	1.127442758	5.578240359	3	ENSXETP00000029177.3	arfgap1
594	Transcript_119613	22.41763237	5.34E-05	0.003630076	65.94138133	5.913911438	0.080759592	2.932909817	5.99467103	5.913911438	0.995589436	5.913911438	3	ENSXETP00000030134.3	kifc3
595	Transcript_146164	22.419692	5.33E-05	0.003630076	43.08306174	3.232277434	0.684364543	2.557965057	3.916641977	3.232277434	1.116648891	3.232277434	3	ENSXETP00000035818.3	ddx54
596	Transcript_80276	22.40759568	5.37E-05	0.003641466	26.04588748	2.296393107	0.071414846	1.801943976	2.367807953	2.296393107	1.072919392	2.296393107	3	ENSXETP00000027118.3	als2
597	Transcript_127740	22.38527062	5.42E-05	0.003668342	52.48151474	4.363542446	0.407504349	2.354429718	4.771046795	4.363542446	1.133251496	4.363542446	3	ENSXETP00000059918.1	zc3h11a
598	Transcript_140435	22.38572787	5.42E-05	0.003668342	32.23503677	2.721225944	0.209231944	2.911094141	2.930457888	2.721225944	1.004516574	2.721225944	3	NA	NA
599	Transcript_13635	22.38119937	5.43E-05	0.003669374	44.33907876	3.549657374	0.481167968	2.470321599	4.030825342	3.549657374	1.127397771	3.549657374	3	ENSXETP00000014975.2	tmem104
600	Transcript_157490	22.37145416	5.46E-05	0.003680413	92.49671395	8.36187212	0.046920057	6.455687326	8.408792177	8.36187212	0.182372259	8.36187212	3	ENSXETP00000064138.1	COX3
601	Transcript_19162	22.36310481	5.48E-05	0.003689026	51.59408445	4.388944451	0.301426863	3.246850812	4.690371314	4.388944451	0.864943968	4.388944451	3	ENSXETP00000029517.3	ap2b1
602	Transcript_129141	22.32754179	5.58E-05	0.003746226	15.25413735	1.366605733	0.020134026	5.077221523	1.38673976	1.366605733	0.310166684	1.366605733	3	ENSXETP00000013410.2	znf326
603	Transcript_90037	22.31926781	5.60E-05	0.003754877	35.06032702	2.85432315	0.332979307	2.177991035	3.187302457	2.85432315	1.120748735	2.85432315	3	ENSXETP00000042005.3	eif4a2
604	Transcript_3272	22.29718608	5.66E-05	0.003788328	44.60968436	3.801424648	0.254001203	1.804997205	4.055425851	3.801424648	1.072662145	3.801424648	3	ENSXETP00000061651.1
605	Transcript_80770	22.2936327	5.67E-05	0.003788328	48.81912385	4.093405326	0.344696842	1.634622563	4.438102168	4.093405326	1.111697511	4.093405326	3	ENSXETP00000044795.3	slc25a36
606	Transcript_119675	22.29041297	5.68E-05	0.003788328	50.49098752	4.147440296	0.442649479	1.669947708	4.590089775	4.147440296	1.099899096	4.147440296	3	ENSXETP00000036168.2	hmgcs1
607	Transcript_2678	22.28618063	5.69E-05	0.003789768	53.07457974	4.024837752	0.800124042	1.365934713	4.824961795	4.024837752	1.250420876	4.024837752	3	ENSXETP00000061850.1	GFM1
608	Transcript_16142	22.22888693	5.85E-05	0.003886827	61.05881745	4.900160439	0.650641147	1.825865999	5.550801586	4.900160439	1.071192143	4.900160439	3	ENSXETP00000060899.1	pnpla6
609	Transcript_154709	22.22655943	5.85E-05	0.003886827	28.94096867	2.479317583	0.151679569	1.846718378	2.630997152	2.479317583	1.070141504	2.479317583	3	NA	NA
610	Transcript_111339	22.22249644	5.86E-05	0.003888019	34.37061701	2.951607902	0.172993644	2.640923318	3.124601546	2.951607902	1.099278291	2.951607902	3	ENSXETP00000026683.3	kif11
611	Transcript_145320	22.19641655	5.94E-05	0.00393048	40.65054494	3.280558187	0.414945898	2.210349062	3.695504085	3.280558187	1.128710838	3.280558187	3	NA	NA
612	Transcript_10705	22.19069083	5.95E-05	0.00393484	43.48116061	3.724880939	0.227951844	1.313233154	3.952832783	3.724880939	1.290903427	3.724880939	3	ENSXETP00000059355.1	COL6A3
613	Transcript_16662	22.17810488	5.99E-05	0.003952189	32.61794436	2.668449635	0.296818034	1.952255591	2.965267669	2.668449635	1.067026983	2.668449635	3	ENSXETP00000029453.3	padi2
614	Transcript_98821	22.15657453	6.05E-05	0.003980194	38.5870119	3.262122414	0.245787759	1.093977595	3.507910173	3.262122414	1.516205687	3.262122414	3	NA	NA
615	Transcript_116702	22.15679537	6.05E-05	0.003980194	77.41391473	6.74816017	0.289468442	2.769253705	7.037628612	6.74816017	1.059411342	6.74816017	3	ENSXETP00000062947.1	IDE
616	Transcript_135014	22.11854793	6.16E-05	0.004046811	25.59111429	2.257661421	0.068803514	1.742149519	2.326464935	2.257661421	1.080815727	2.257661421	3	NA	NA
617	Transcript_76015	22.11387953	6.18E-05	0.0040493	40.73688541	3.064682063	0.638671156	2.341235601	3.703353219	3.064682063	1.133523638	3.064682063	3	ENSXETP00000062524.1	man1b1
618	Transcript_74656	22.10994587	6.19E-05	0.004050376	35.33129778	2.801752649	0.410183513	2.161553357	3.211936162	2.801752649	1.11584109	2.801752649	3	NA	NA
619	Transcript_137793	22.08915986	6.25E-05	0.004084312	40.6121846	3.419291829	0.272724953	3.124320046	3.692016782	3.419291829	0.917920298	3.419291829	3	ENSXETP00000058935.1	ZNF536
620	Transcript_80151	22.07275714	6.30E-05	0.004096685	41.68770714	3.529887375	0.259904183	2.595762924	3.789791558	3.529887375	1.109706588	3.529887375	3	ENSXETP00000020310.3	trim29
621	Transcript_100143	22.07290873	6.30E-05	0.004096685	36.84058113	3.245013781	0.104129958	1.037520436	3.349143739	3.245013781	1.591102562	3.245013781	3	ENSXETP00000036875.3	khnyn
622	Transcript_152104	22.07596533	6.29E-05	0.004096685	34.67421328	2.824965948	0.327235259	2.158051092	3.152201207	2.824965948	1.114740404	2.824965948	3	ENSXETP00000035592.2	gpr89b
623	Transcript_111076	22.0685489	6.31E-05	0.004098365	64.35527071	5.791121567	0.059357588	2.470860956	5.850479155	5.791121567	1.127351331	5.791121567	3	ENSXETP00000050195.3	atad2
624	Transcript_118064	22.058344	6.34E-05	0.004111854	39.33991034	3.53855652	0.037798965	1.051108219	3.576355485	3.53855652	1.572374555	3.53855652	3	ENSXETP00000062078.1	ndufa1
625	Transcript_19123	22.00178068	6.52E-05	0.004177945	18.95525505	1.565674387	0.157530617	3.746879819	1.723205005	1.565674387	0.640264896	1.565674387	3	ENSXETP00000047048.3	ttyh3
626	Transcript_76321	22.00285561	6.51E-05	0.004177945	52.01169961	4.617968463	0.110367865	1.743888232	4.728336328	4.617968463	1.080495651	4.617968463	3	ENSXETP00000060011.1	ptpn21
627	Transcript_83017	22.01555354	6.47E-05	0.004177945	35.9500133	3.154758975	0.113424052	1.200624011	3.268183028	3.154758975	1.394435867	3.154758975	3	NA	NA
628	Transcript_131286	22.01491136	6.48E-05	0.004177945	53.30844572	3.89958805	0.946634289	1.347983256	4.846222338	3.89958805	1.263668762	3.89958805	3	ENSXETP00000031399.3	RPS6KC1
629	Transcript_132101	22.00637298	6.50E-05	0.004177945	51.39879928	4.394163399	0.278454718	3.342186776	4.672618117	4.394163399	0.820846368	4.394163399	3	ENSXETP00000043046.3	rhbg
630	Transcript_134407	22.00784577	6.50E-05	0.004177945	32.63753541	2.734912807	0.232135868	3.300326508	2.967048674	2.734912807	0.840393672	2.734912807	3	ENSXETP00000042848.2	akirin2
631	Transcript_140989	22.00182434	6.52E-05	0.004177945	45.50591462	3.385132641	0.751768688	2.555536122	4.136901329	3.385132641	1.117043102	3.385132641	3	ENSXETP00000004688.3	bcl11a
632	Transcript_134906	21.98359403	6.57E-05	0.004207839	8.219957368	0.714496669	0.032772182	4.766564851	0.747268852	0.714496669	0.361961305	0.714496669	3	ENSXETP00000057843.2	phb
633	Transcript_146474	21.96813704	6.62E-05	0.004232417	29.46165941	2.484310535	0.194022139	1.793982812	2.678332674	2.484310535	1.073646857	2.484310535	3	NA	NA
634	Transcript_11984	21.95710365	6.66E-05	0.004246049	49.10231986	4.003276347	0.460570913	1.973687292	4.46384726	4.003276347	1.066732282	4.003276347	3	ENSXETP00000032571.3	fam134c
635	Transcript_77994	21.95484014	6.67E-05	0.004246049	157.0423594	14.11221939	0.16435874	4.001368851	14.27657813	14.11221939	0.550993814	14.11221939	3	NA	NA
636	Transcript_1926	21.93693185	6.72E-05	0.004275899	41.03414284	3.580945153	0.149431469	2.6552611	3.730376622	3.580945153	1.095506137	3.580945153	3	ENSXETP00000011468.2	MAP4K4
637	Transcript_133116	21.93101257	6.74E-05	0.004281309	45.33224899	3.476591685	0.644521859	1.413577149	4.121113545	3.476591685	1.217885963	3.476591685	3	ENSXETP00000003560.3	ripk3
638	Transcript_14134	21.91921022	6.78E-05	0.004298835	28.64187922	2.372567752	0.23123945	1.852094557	2.603807202	2.372567752	1.069924118	2.372567752	3	ENSXETP00000026671.3	mphosph6
639	Transcript_2385	21.90438396	6.83E-05	0.004304164	37.32298474	3.280025633	0.112972979	1.688791071	3.392998613	3.280025633	1.094006885	3.280025633	3	ENSXETP00000033171.3	mien1
640	Transcript_54717	21.90357639	6.83E-05	0.004304164	27.59634927	2.403209984	0.105549041	1.803048542	2.508759025	2.403209984	1.072824978	2.403209984	3	NA	NA
641	Transcript_99517	21.90959603	6.81E-05	0.004304164	28.65938516	2.424120363	0.181278288	1.920909803	2.605398651	2.424120363	1.06803979	2.424120363	3	ENSXETP00000062003.1	cyp2b6
642	Transcript_138805	21.90712896	6.82E-05	0.004304164	36.55120406	2.807404725	0.515432007	2.120965702	3.322836733	2.807404725	1.102364326	2.807404725	3	ENSXETP00000037202.3	brd2
643	Transcript_89066	21.87983055	6.91E-05	0.00434663	44.09533512	3.747764619	0.26090221	1.778860435	4.008666829	3.747764619	1.075274373	3.747764619	3	ENSXETP00000051371.3	ncapg
644	Transcript_134667	21.87350993	6.93E-05	0.00435304	41.53219092	3.301295556	0.474358164	2.390664032	3.77565372	3.301295556	1.132171609	3.301295556	3	ENSXETP00000044860.3	lysmd2
645	Transcript_98356	21.86886162	6.95E-05	0.004355979	30.42586546	2.677028192	0.088959577	1.894606879	2.765987769	2.677028192	1.068677668	2.677028192	3	NA	NA
646	Transcript_154338	21.85109817	7.01E-05	0.004386398	73.85761844	6.08616638	0.628162569	2.684578322	6.714328949	6.08616638	1.087200545	6.08616638	3	ENSXETP00000010210.2	hsd11b2
647	Transcript_119670	21.83953109	7.04E-05	0.00440395	32.15427024	2.553563876	0.3695516	1.960192584	2.923115476	2.553563876	1.066709197	2.553563876	3	ENSXETP00000051185.3	pip4k2a
648	Transcript_53450	21.82157194	7.11E-05	0.004435139	60.81998307	4.95827348	0.570815891	1.91488705	5.52908937	4.95827348	1.06819321	4.95827348	3	ENSXETP00000040888.2	ubr3
649	Transcript_156859	21.80390637	7.17E-05	0.004465931	39.42581054	3.354266791	0.229897804	1.793979965	3.584164595	3.354266791	1.073647133	3.354266791	3	ENSXETP00000035128.3	slc27a2
650	Transcript_142034	21.80054138	7.18E-05	0.004466252	36.81373421	3.25074918	0.09595393	2.987907624	3.34670311	3.25074918	0.972941792	3.25074918	3	ENSXETP00000015295.3	klf11
651	Transcript_122804	21.78565133	7.23E-05	0.004491306	33.60787367	2.828861024	0.226400219	1.948398469	3.055261242	2.828861024	1.067178563	2.828861024	3	ENSXETP00000037048.3	tmem55b
652	Transcript_146515	21.78021	7.25E-05	0.004496118	76.27741824	6.862193908	0.072116841	2.69022757	6.934310749	6.862193908	1.085513937	6.862193908	3	NA	NA
653	Transcript_88725	21.77535265	7.26E-05	0.004499688	38.24587729	2.998572372	0.478325563	2.286176369	3.476897935	2.998572372	1.134189366	2.998572372	3	ENSXETP00000027463.2	ptpn13
654	Transcript_137390	21.76273827	7.31E-05	0.004520031	32.23462529	2.758349417	0.172071064	2.662767397	2.930420481	2.758349417	1.09345345	2.758349417	3	ENSXETP00000038793.3	ndufaf1
655	Transcript_16059	21.74212445	7.38E-05	0.004550954	75.89429132	6.333859698	0.565621331	2.226000805	6.899481029	6.333859698	1.13148574	6.333859698	3	ENSXETP00000037075.3	arhgef12
656	Transcript_63347	21.7452436	7.37E-05	0.004550954	28.69821546	2.359979702	0.248948976	1.815629269	2.608928678	2.359979702	1.0718536	2.359979702	3	ENSXETP00000037641.3	polr2h
657	Transcript_128783	21.73813607	7.39E-05	0.004552715	49.05877081	4.155615809	0.304272446	1.585362298	4.459888256	4.155615809	1.130051749	4.155615809	3	ENSXETP00000042402.2	nadk
658	Transcript_62005	21.73183696	7.42E-05	0.004559528	38.53112438	3.308078892	0.194750597	1.255161091	3.502829489	3.308078892	1.341279365	3.308078892	3	ENSXETP00000046430.3	mast4
659	Transcript_48771	21.72818566	7.43E-05	0.004560576	35.9092097	2.813525225	0.450948383	2.233037638	3.264473609	2.813525225	1.132455881	2.813525225	3	ENSXETP00000022413.3	ppp2r2a
660	Transcript_119740	21.71446934	7.48E-05	0.004583674	64.44855205	5.675574461	0.183384816	1.931775124	5.858959278	5.675574461	1.067737432	5.675574461	3	ENSXETP00000043708.3	cct8
661	Transcript_9656	21.71053231	7.49E-05	0.004585376	58.88241223	5.334048999	0.018897567	1.870773614	5.352946566	5.334048999	1.069296022	5.334048999	3	ENSXETP00000048864.3	plekhf1
662	Transcript_81817	21.6781515	7.61E-05	0.004642977	55.02700756	4.664389345	0.338065888	2.179561119	5.002455233	4.664389345	1.121191882	4.664389345	3	NA	NA
663	Transcript_140357	21.68087075	7.60E-05	0.004642977	27.50063207	2.30737848	0.19267898	1.864516413	2.500057461	2.30737848	1.069487384	2.30737848	3	ENSXETP00000063770.1	hsf3
664	Transcript_111218	21.66569877	7.66E-05	0.00466371	37.79914185	2.928361469	0.507924154	2.237009227	3.436285623	2.928361469	1.132921014	2.928361469	3	ENSXETP00000029870.3	ccdc90b
665	Transcript_5847	21.65264714	7.70E-05	0.004685888	79.87355685	6.810522223	0.450710218	2.326291519	7.261232441	6.810522223	1.133769491	6.810522223	3	ENSXETP00000050270.3	cops5
666	Transcript_131311	21.62972039	7.79E-05	0.004724379	39.32338747	3.278429112	0.296424294	1.101533858	3.574853406	3.278429112	1.50675223	3.278429112	3	ENSXETP00000051903.3	cyth3
667	Transcript_154144	21.62928838	7.79E-05	0.004724379	54.6115857	4.697600459	0.267089151	2.078540361	4.964689609	4.697600459	1.088078063	4.697600459	3	ENSXETP00000058359.1	wdr33
668	Transcript_55491	21.61966147	7.83E-05	0.004739099	75.9715494	6.802270629	0.104233862	2.692715807	6.906504491	6.802270629	1.08476264	6.802270629	3	ENSXETP00000017526.3	dynll1
669	Transcript_107646	21.61399054	7.85E-05	0.00474488	61.37081419	5.522083191	0.057081735	2.737502406	5.579164926	5.522083191	1.070419282	5.522083191	3	ENSXETP00000030837.3	cbr3
670	Transcript_110009	21.51344744	8.23E-05	0.004964002	34.71963671	2.948405338	0.207925272	2.709506421	3.15633061	2.948405338	1.07956258	2.948405338	3	ENSXETP00000024226.3	nrxn3
671	Transcript_126888	21.51501723	8.23E-05	0.004964002	38.21877473	3.339020877	0.135413189	1.245896244	3.474434066	3.339020877	1.349900245	3.339020877	3	ENSXETP00000044440.3	brms1
672	Transcript_138864	21.49675892	8.30E-05	0.004996368	43.24071656	3.368603652	0.562370581	2.957211788	3.930974233	3.368603652	0.985591948	3.368603652	3	ENSXETP00000008768.3	PIEZO2
673	Transcript_98272	21.48394106	8.35E-05	0.005019646	57.14976519	4.620236837	0.575196363	2.164041829	5.195433199	4.620236837	1.116612549	4.620236837	3	ENSXETP00000053323.2	slc39a13
674	Transcript_68021	21.47459788	8.39E-05	0.005034663	41.1607005	3.152685397	0.589196467	2.085321729	3.741881864	3.152685397	1.090279012	3.152685397	3	ENSXETP00000014410.3	med13l
675	Transcript_16110	21.45328514	8.48E-05	0.005065857	30.0031958	2.569199557	0.158363698	4.012747729	2.727563255	2.569199557	0.54737002	2.569199557	3	ENSXETP00000057074.2	sdc4
676	Transcript_33107	21.45441695	8.47E-05	0.005065857	31.67564293	2.725833991	0.153769912	2.267121176	2.879603903	2.725833991	1.134314869	2.725833991	3	ENSXETP00000000606.3	egln3
677	Transcript_90175	21.44932934	8.49E-05	0.005065857	31.97946443	2.667447669	0.23977637	1.568616217	2.907224039	2.667447669	1.136866685	2.667447669	3	ENSXETP00000062065.1
678	Transcript_117728	21.44934818	8.49E-05	0.005065857	41.46433743	3.455222183	0.314263038	1.109912974	3.769485221	3.455222183	1.496422113	3.455222183	3	NA	NA
679	Transcript_72699	21.44459054	8.51E-05	0.005069882	121.5013929	10.90575698	0.139824194	3.575863657	11.04558117	10.90575698	0.712244538	10.90575698	3	NA	NA
680	Transcript_140745	21.4353893	8.55E-05	0.005084769	35.12019549	2.83616615	0.356578894	2.13099034	3.192745044	2.83616615	1.105795109	2.83616615	3	ENSXETP00000033790.3	rasef
681	Transcript_130997	21.40418242	8.68E-05	0.00513861	64.02243736	5.748421682	0.071799896	2.370146752	5.820221578	5.748421682	1.132848348	5.748421682	3	ENSXETP00000042442.3	entpd2
682	Transcript_157975	21.4057816	8.67E-05	0.00513861	32.23942199	2.775120384	0.155736161	2.034721324	2.930856545	2.775120384	1.075585701	2.775120384	3	NA	NA
683	Transcript_159789	21.41000295	8.65E-05	0.00513861	39.73194002	3.455671581	0.156322966	3.632677	3.611994547	3.455671581	0.687267948	3.455671581	3	ENSXETP00000028712.3	7-Sep
684	Transcript_81345	21.3877646	8.75E-05	0.00517157	31.36073366	2.718585751	0.132390036	2.22679851	2.850975787	2.718585751	1.131604818	2.718585751	3	ENSXETP00000043746.3	dync1i2
685	Transcript_82108	21.36819565	8.83E-05	0.005212606	18.13491122	1.510645455	0.137982838	4.082977472	1.648628293	1.510645455	0.525634646	1.510645455	3	NA	NA
686	Transcript_126240	21.36385804	8.85E-05	0.005215823	35.26598587	2.671968244	0.534030471	2.193155005	3.205998715	2.671968244	1.124806032	2.671968244	3	ENSXETP00000035835.3	thoc5
687	Transcript_3639	21.3574528	8.87E-05	0.005224219	27.59665558	2.434992349	0.073794521	1.775013217	2.508786871	2.434992349	1.075744099	2.434992349	3	NA	NA
688	Transcript_120762	21.34069761	8.94E-05	0.005258619	27.92698896	2.468769041	0.070048138	1.814896431	2.538817178	2.468769041	1.071905185	2.468769041	3	ENSXETP00000060817.1
689	Transcript_59136	21.30684294	9.09E-05	0.005336741	55.60283964	4.701657583	0.35314602	1.622431651	5.054803603	4.701657583	1.116020204	4.701657583	3	ENSXETP00000051929.3	abhd16a
690	Transcript_3312	21.29104588	9.16E-05	0.005346193	41.22541086	3.558761151	0.189003472	1.391728073	3.747764623	3.558761151	1.232339965	3.558761151	3	NA	NA
691	Transcript_10717	21.29204114	9.16E-05	0.005346193	88.75906575	7.816601582	0.252404396	2.425733062	8.069005978	7.816601582	1.130540256	7.816601582	3	ENSXETP00000015440.3	sfpq
692	Transcript_31314	21.29343469	9.15E-05	0.005346193	51.28008441	4.62605865	0.035767206	1.706049439	4.661825856	4.62605865	1.088982885	4.62605865	3	ENSXETP00000009864.3	edem3
693	Transcript_141902	21.29562305	9.14E-05	0.005346193	34.13853741	2.817010831	0.28649257	1.834405724	3.103503401	2.817010831	1.070717991	2.817010831	3	ENSXETP00000004081.3	rmnd5a
694	Transcript_134594	21.2864994	9.18E-05	0.005350115	42.14988806	3.345979886	0.485828119	1.139952236	3.831808006	3.345979886	1.460684065	3.345979886	3	ENSXETP00000049052.3	me1
695	Transcript_135372	21.27657102	9.22E-05	0.005367855	31.09639102	2.657477134	0.169467504	3.372001189	2.826944638	2.657477134	0.806826722	2.657477134	3	ENSXETP00000022237.2
696	Transcript_122370	21.24602954	9.36E-05	0.005439041	41.91995805	3.661219899	0.149685378	2.106795653	3.810905277	3.661219899	1.097500255	3.661219899	3	ENSXETP00000020001.3	fam107b
697	Transcript_12462	21.21807019	9.48E-05	0.005504373	10.58745616	0.927519146	0.034976868	4.329273196	0.962496014	0.927519146	0.4573722	0.927519146	3	ENSXETP00000052598.3	erlin2
698	Transcript_125726	21.19052372	9.61E-05	0.005569397	68.56697978	6.195596852	0.037764946	2.089934693	6.233361798	6.195596852	1.091802532	6.195596852	3	ENSXETP00000020435.3	lrpprc
699	Transcript_113343	21.17946871	9.66E-05	0.005590918	48.49530421	4.125326948	0.283337071	2.337367687	4.408664019	4.125326948	1.133593202	4.125326948	3	ENSXETP00000030406.3	tfpi2
700	Transcript_78144	21.15910389	9.76E-05	0.005637583	40.10414538	3.225058232	0.420773166	1.107467691	3.645831398	3.225058232	1.499420248	3.225058232	3	ENSXETP00000044367.2	mcm3
701	Transcript_116694	21.14538538	9.82E-05	0.005666603	99.59641565	9.004093791	0.050125814	2.574939718	9.054219605	9.004093791	1.113722452	9.004093791	3	ENSXETP00000027290.3	krt15
702	Transcript_102220	21.13545797	9.87E-05	0.005680756	30.08316776	2.605672887	0.129160546	2.169892182	2.734833433	2.605672887	1.118388345	2.605672887	3	ENSXETP00000061232.1	mlph
703	Transcript_103283	21.13421387	9.87E-05	0.005680756	36.10597496	2.791822886	0.490538473	2.225211699	3.28236136	2.791822886	1.131365711	2.791822886	3	ENSXETP00000033630.3	slc38a10
704	Transcript_127492	21.12433037	9.92E-05	0.005699567	39.71626283	3.323643654	0.286925693	2.176631634	3.610569348	3.323643654	1.120361114	3.323643654	3	ENSXETP00000044676.3	tmem222
705	Transcript_113359	21.11537164	9.96E-05	0.005699754	51.96244684	4.304410433	0.419448371	1.580370258	4.723858804	4.304410433	1.132050675	4.304410433	3	ENSXETP00000035667.3	cmpk1
706	Transcript_127494	21.11825358	9.95E-05	0.005699754	36.14021128	3.037480996	0.247992756	2.522850204	3.285473752	3.037480996	1.121781571	3.037480996	3	ENSXETP00000043491.3	raf1
707	Transcript_137869	21.11857962	9.95E-05	0.005699754	51.6368254	4.374272983	0.319983871	2.889931897	4.694256855	4.374272983	1.013105494	4.374272983	3	ENSXETP00000046283.3	sfxn3
708	Transcript_129627	21.10463496	0.000100138	0.005713806	35.83824757	3.093783353	0.164239154	1.813337139	3.258022506	3.093783353	1.072016921	3.093783353	3	ENSXETP00000000141.3	mapkapk3
709	Transcript_141104	21.10431723	0.000100153	0.005713806	37.1729295	2.817014011	0.562343216	1.972396332	3.379357227	2.817014011	1.066694839	2.817014011	3	ENSXETP00000015559.2	gne
710	Transcript_111165	21.0948794	0.000100606	0.005715472	44.65329453	3.841624463	0.21776595	2.843650102	4.059390412	3.841624463	1.031515528	3.841624463	3	ENSXETP00000009125.1	map4
711	Transcript_115837	21.09502508	0.000100599	0.005715472	26.4477016	2.212346719	0.19198979	1.823189203	2.404336509	2.212346719	1.071354818	2.212346719	3	NA	NA
712	Transcript_140905	21.09528733	0.000100586	0.005715472	50.56985782	4.089520306	0.507739496	1.916919935	4.597259801	4.089520306	1.0681423	4.089520306	3	ENSXETP00000042005.3	eif4a2
713	Transcript_133034	21.07986318	0.000101331	0.005748593	46.49695559	3.334055501	0.892940461	2.575363598	4.226995963	3.334055501	1.11364546	3.334055501	3	ENSXETP00000056742.2	phf3
714	Transcript_73076	21.07433823	0.000101599	0.005755731	34.45215759	2.908327466	0.223686861	1.721175738	3.132014327	2.908327466	1.085190639	2.908327466	3	ENSXETP00000022243.3	sbds
715	Transcript_62379	21.06654279	0.000101979	0.005769149	56.52341918	4.583815874	0.554676778	2.199163871	5.138492653	4.583815874	1.126262579	4.583815874	3	ENSXETP00000042745.1	lrrc17
716	Transcript_67755	21.05763952	0.000102414	0.005785674	22.66937844	1.926984215	0.133868371	4.100495686	2.060852586	1.926984215	0.520378245	1.926984215	3	ENSXETP00000022902.3	prss23
717	Transcript_81962	21.04754561	0.00010291	0.005797477	11.85146206	0.995607294	0.081798348	4.14161822	1.077405641	0.995607294	0.508291055	0.995607294	3	ENSXETP00000064132.1	ND1
718	Transcript_116830	21.04822415	0.000102876	0.005797477	37.26782766	3.170325939	0.217658394	2.638552783	3.387984333	3.170325939	1.099882636	3.170325939	3	ENSXETP00000005567.3	XB-GENE-956774
719	Transcript_16349	21.02257734	0.000104146	0.005845274	35.92887747	3.014627566	0.251634022	2.103400053	3.266261588	3.014627566	1.09634076	3.014627566	3	ENSXETP00000036416.3	crym
720	Transcript_65160	21.02165732	0.000104192	0.005845274	37.40307433	3.32030321	0.079976275	1.345530392	3.400279485	3.32030321	1.265521905	3.32030321	3	ENSXETP00000020943.3	phc2
721	Transcript_90442	21.02429944	0.00010406	0.005845274	42.31688286	3.544199404	0.302789947	2.190428847	3.846989351	3.544199404	1.124115274	3.544199404	3	ENSXETP00000027860.2	rcor1
722	Transcript_18972	20.99790431	0.000105382	0.005903011	37.49593209	3.187425608	0.221295491	3.29935536	3.408721099	3.187425608	0.840844391	3.187425608	3	ENSXETP00000060798.1	TM9SF4
723	Transcript_139057	20.99531016	0.000105513	0.005903011	9.507547455	0.777224162	0.087098334	4.814202565	0.864322496	0.777224162	0.353250323	0.777224162	3	ENSXETP00000039241.3	adamtsl4
724	Transcript_113574	20.990083	0.000105777	0.00590961	30.38275676	2.545580173	0.216488624	1.840409008	2.762068796	2.545580173	1.070422289	2.545580173	3	ENSXETP00000042092.3	slc50a1
725	Transcript_68792	20.98314806	0.000106128	0.005921061	26.14280352	2.231996922	0.14462158	1.722552776	2.376618502	2.231996922	1.084872962	2.231996922	3	ENSXETP00000018365.3	golt1b
726	Transcript_131940	20.96765324	0.000106917	0.005956877	36.62942353	3.064935121	0.265012472	1.770853844	3.329947593	3.064935121	1.076279043	3.064935121	3	ENSXETP00000022413.3	ppp2r2a
727	Transcript_112680	20.94178408	0.000108248	0.006022721	33.3042308	2.894047049	0.133610297	3.493277391	3.027657346	2.894047049	0.74992363	2.894047049	3	ENSXETP00000018561.3	ndufa9
728	Transcript_2540	20.93060262	0.000108828	0.006046688	43.22302569	3.549708156	0.379657816	2.469867901	3.929365972	3.549708156	1.127436668	3.549708156	3	ENSXETP00000011445.3	ptp4a2
729	Transcript_112948	20.91768254	0.000109502	0.00607581	51.76661545	3.982911164	0.723144785	1.787078271	4.70605595	3.982911164	1.074348163	3.982911164	3	ENSXETP00000061102.1	lgr4
730	Transcript_73592	20.90785287	0.000110018	0.006088968	50.30555437	4.105259964	0.467972252	2.081657569	4.573232216	4.105259964	1.089083572	4.105259964	3	ENSXETP00000000049.3	mdm4
731	Transcript_122531	20.90742716	0.000110041	0.006088968	27.06914161	2.293608507	0.167222548	1.747785226	2.460831055	2.293608507	1.079800615	2.293608507	3	ENSXETP00000060926.1	mllt10
732	Transcript_122868	20.90270453	0.000110289	0.006094395	25.29043945	2.152084756	0.147046103	1.663827182	2.299130859	2.152084756	1.101870368	2.152084756	3	ENSXETP00000035102.3	whamm
733	Transcript_126690	20.89433356	0.000110732	0.006110486	45.88758799	4.000548047	0.171050861	2.52220703	4.171598908	4.000548047	1.121864639	4.000548047	3	ENSXETP00000000264.3	crip2
734	Transcript_70768	20.8744944	0.000111787	0.006143915	62.84540527	5.655099006	0.058119655	1.99583849	5.713218661	5.655099006	1.068442353	5.655099006	3	ENSXETP00000010304.3	cyp2d6
735	Transcript_128267	20.87437823	0.000111793	0.006143915	30.72482152	2.524977253	0.268188339	1.758013668	2.793165593	2.524977253	1.078118206	2.524977253	3	ENSXETP00000006483.3	pigk
736	Transcript_153529	20.87791224	0.000111604	0.006143915	50.79448945	4.554498551	0.063182309	1.628113628	4.617680859	4.554498551	1.113988495	4.554498551	3	ENSXETP00000016468.2	cat.1
737	Transcript_49717	20.85792874	0.000112676	0.006169793	42.56572622	3.755478214	0.114133261	1.931956873	3.869611474	3.755478214	1.067732022	3.755478214	3	NA	NA
738	Transcript_62239	20.86013838	0.000112557	0.006169793	27.57415059	2.07427431	0.432466653	3.883818495	2.506740963	2.07427431	0.59017478	2.07427431	3	ENSXETP00000034109.3	kdm6b
739	Transcript_75573	20.85707698	0.000112722	0.006169793	44.51865149	3.753193901	0.293956234	2.826850414	4.047150135	3.753193901	1.038028129	3.753193901	3	NA	NA
740	Transcript_66230	20.84779897	0.000113223	0.006188844	49.92446167	4.258020312	0.280567112	1.624781285	4.538587424	4.258020312	1.115176402	4.258020312	3	ENSXETP00000042962.3	ap1g1
741	Transcript_113641	20.84000626	0.000113645	0.006203559	42.4996591	3.596613725	0.266991648	1.677922101	3.863605373	3.596613725	1.097373698	3.596613725	3	ENSXETP00000055097.1	psmb9
742	Transcript_2785	20.82853998	0.00011427	0.006229229	48.61569929	3.785428901	0.634180125	2.86197566	4.419609026	3.785428901	1.024299366	3.785428901	3	NA	NA
743	Transcript_127804	20.82572916	0.000114424	0.006229229	53.73744957	4.382723441	0.502499247	3.82889137	4.885222688	4.382723441	0.609620428	4.382723441	3	ENSXETP00000060650.1	HUWE1
744	Transcript_106632	20.80083119	0.000115793	0.006278458	34.2049127	2.917384417	0.192153101	2.293699815	3.109537518	2.917384417	1.134130494	2.917384417	3	ENSXETP00000058795.1	TNFSF10
745	Transcript_135780	20.80197922	0.00011573	0.006278458	87.5335768	7.166161716	0.791436175	3.145062882	7.957597891	7.166161716	0.909382565	7.166161716	3	ENSXETP00000023816.3	hsp90ab1
746	Transcript_145838	20.80186737	0.000115736	0.006278458	77.07804137	5.965856138	1.041238532	4.373006892	7.00709467	5.965856138	0.446444066	5.965856138	3	ENSXETP00000035755.2	cdh1
747	Transcript_8791	20.79510034	0.000116111	0.006283518	72.91793103	6.308899745	0.320003076	2.122257812	6.628902821	6.308899745	1.102807931	6.308899745	3	ENSXETP00000058075.2	rbm8a
748	Transcript_130729	20.7935444	0.000116197	0.006283518	34.81905627	2.9922043	0.173164451	2.615544633	3.165368751	2.9922043	1.105433792	2.9922043	3	ENSXETP00000057843.2	phb
749	Transcript_131946	20.77575307	0.00011719	0.006328719	18.107371	1.355800452	0.290324184	4.220400391	1.646124637	1.355800452	0.486090336	1.355800452	3	ENSXETP00000040598.3	tgfb1
750	Transcript_70816	20.77176938	0.000117413	0.006332327	36.83614601	3.111991812	0.236748734	1.635973132	3.348740546	3.111991812	1.111226927	3.111991812	3	ENSXETP00000042441.2	garnl3
751	Transcript_55917	20.73146002	0.000119697	0.006446911	10.66241896	0.831835657	0.137475158	6.205951341	0.969310815	0.831835657	0.196516926	0.831835657	3	ENSXETP00000000487.3	myh9
752	Transcript_69853	20.72246493	0.000120213	0.006461946	40.35264473	3.505047382	0.163374866	1.681845124	3.668422248	3.505047382	1.096148664	3.505047382	3	NA	NA
753	Transcript_159229	20.72102092	0.000120296	0.006461946	47.26018304	3.764298418	0.532081859	2.399632218	4.296380276	3.764298418	1.131815387	3.764298418	3	ENSXETP00000020799.3	taok1
754	Transcript_54366	20.71379167	0.000120712	0.006475711	41.88833096	3.086557406	0.721472682	2.435390791	3.808030088	3.086557406	1.129969654	3.086557406	3	ENSXETP00000061010.1	MUT
755	Transcript_71215	20.69305062	0.000121915	0.006522916	34.19210696	2.970873741	0.137499619	1.861734301	3.10837336	2.970873741	1.06957811	2.970873741	3	NA	NA
756	Transcript_130382	20.69432314	0.000121841	0.006522916	39.14133866	3.242092379	0.316211135	2.084062865	3.558303514	3.242092379	1.089866745	3.242092379	3	NA	NA
757	Transcript_79477	20.68521953	0.000122372	0.006538724	41.63694473	3.752596593	0.032580201	1.491805082	3.785176794	3.752596593	1.172557744	3.752596593	3	ENSXETP00000022607.3	cinp
758	Transcript_154310	20.6780725	0.00012279	0.006552438	60.55044943	5.345301395	0.159284917	2.374368459	5.504586312	5.345301395	1.132723816	5.345301395	3	NA	NA
759	Transcript_128677	20.66542216	0.000123535	0.006583484	36.35940458	3.186144273	0.119256143	3.960432879	3.305400416	3.186144273	0.564272825	3.186144273	3	ENSXETP00000007571.3	prdx1
760	Transcript_81662	20.65971389	0.000123872	0.00659278	29.8772697	2.572759734	0.143355693	3.241373315	2.716115427	2.572759734	0.867421945	2.572759734	3	NA	NA
761	Transcript_152641	20.65313588	0.000124262	0.006604846	47.35458273	3.757347336	0.547614731	2.271484235	4.304962067	3.757347336	1.134288291	3.757347336	3	ENSXETP00000002843.3	nckap1
762	Transcript_83257	20.64922971	0.000124495	0.006608502	51.68634251	4.539731749	0.159026661	2.179901709	4.69875841	4.539731749	1.121287356	4.539731749	3	ENSXETP00000000563.2	cdknx
763	Transcript_114719	20.6422016	0.000124913	0.006622042	36.22431526	3.001251412	0.291868157	2.961084939	3.293119569	3.001251412	0.983995868	3.001251412	3	ENSXETP00000048013.3	mmp13
764	Transcript_31674	20.63851718	0.000125133	0.006623992	96.87270817	8.730252239	0.076357595	3.192824817	8.806609834	8.730252239	0.88899615	8.730252239	3	ENSXETP00000046782.3	ASPH
765	Transcript_74959	20.63610696	0.000125278	0.006623992	51.38283851	4.175358408	0.495808729	1.726075117	4.671167138	4.175358408	1.084080485	4.175358408	3	ENSXETP00000013625.3	exoc3
766	Transcript_70448	20.63298381	0.000125465	0.006625224	39.68315966	3.543137995	0.064421974	1.405832191	3.607559969	3.543137995	1.222920216	3.543137995	3	NA	NA
767	Transcript_100245	20.62994873	0.000125647	0.006626189	45.19767059	3.482540362	0.626338783	1.863557426	4.108879145	3.482540362	1.069518238	3.482540362	3	ENSXETP00000053525.2	nck1
768	Transcript_80152	20.62284003	0.000126074	0.006628004	48.37473591	3.93066389	0.467039374	1.604782456	4.397703264	3.93066389	1.122527745	3.93066389	3	ENSXETP00000023344.3	hdac7
769	Transcript_125745	20.62120578	0.000126173	0.006628004	84.27679548	6.711756879	0.949769982	2.097195864	7.661526862	6.711756879	1.094235667	6.711756879	3	ENSXETP00000053274.2	smc1a
770	Transcript_126009	20.62504333	0.000125942	0.006628004	30.1456515	2.57990507	0.160608703	2.119294544	2.740513773	2.57990507	1.10179028	2.57990507	3	ENSXETP00000060909.1	triqk
771	Transcript_118997	20.6116511	0.00012675	0.006649697	36.72948512	3.138342235	0.200701866	2.906431435	3.339044101	3.138342235	1.006415915	3.138342235	3	ENSXETP00000014000.2	ccng2
772	Transcript_136151	20.60616651	0.000127083	0.006658509	42.56385866	2.988363364	0.881078333	2.486710548	3.869441697	2.988363364	1.125887837	2.988363364	3	ENSXETP00000047875.3	u2surp
773	Transcript_33771	20.60253926	0.000127303	0.00666143	30.45746376	2.669478021	0.09938232	2.588204796	2.768860342	2.669478021	1.111219999	2.669478021	3	ENSXETP00000035964.3	tmx1
774	Transcript_141403	20.59529355	0.000127745	0.006675896	40.10008867	3.162601818	0.482860789	2.684256147	3.645462607	3.162601818	1.087295923	3.162601818	3	ENSXETP00000031141.2	smarcd2
775	Transcript_129382	20.57989171	0.000128688	0.006716526	39.03196403	3.384529654	0.163830713	2.976289704	3.548360366	3.384529654	0.977728443	3.384529654	3	ENSXETP00000001010.2	slc30a5
776	Transcript_118958	20.56534671	0.000129586	0.006754647	19.60966532	1.649970657	0.132726191	3.391559288	1.782696847	1.649970657	0.79761074	1.649970657	3	NA	NA
777	Transcript_122597	20.55627173	0.000130149	0.006775265	36.1488669	3.208934203	0.077326424	2.817610739	3.286260628	3.208934203	1.041562828	3.208934203	3	NA	NA
778	Transcript_152719	20.55321927	0.000130339	0.006776432	66.99523014	6.00667466	0.083800808	2.425259123	6.090475468	6.00667466	1.130566814	6.00667466	3	ENSXETP00000039553.2	opa3
779	Transcript_23238	20.54506875	0.000130847	0.006794137	35.51610371	3.095416877	0.133319824	1.275590198	3.228736701	3.095416877	1.322845791	3.095416877	3	ENSXETP00000057627.2	timm8b
780	Transcript_57651	20.53931456	0.000131207	0.006804106	34.51075946	2.793120353	0.344221417	2.248362749	3.137341769	2.793120353	1.133901292	2.793120353	3	ENSXETP00000031959.3	decr1
781	Transcript_131549	20.5346561	0.0001315	0.006810534	62.15699006	5.223261337	0.427374123	2.233122748	5.65063546	5.223261337	1.132466485	5.223261337	3	ENSXETP00000001676.3	notch1
782	Transcript_69899	20.51978655	0.000132437	0.006850314	43.17778995	3.194723607	0.730530025	2.337516062	3.925253632	3.194723607	1.133590614	3.194723607	3	ENSXETP00000032899.3
783	Transcript_99257	20.50414065	0.000133431	0.006892892	30.82354817	2.540518724	0.261622019	2.135235561	2.802140743	2.540518724	1.107236293	2.540518724	3	ENSXETP00000005544.3	paqr6
784	Transcript_89556	20.49464749	0.000134037	0.006915389	54.7340453	4.338422439	0.637399861	1.958954137	4.9758223	4.338422439	1.066749142	4.338422439	3	ENSXETP00000063122.1	dhcr24
785	Transcript_11057	20.48107508	0.000134909	0.006951503	55.58958373	4.813436048	0.240162473	2.278765115	5.053598521	4.813436048	1.134241451	4.813436048	3	ENSXETP00000063750.1	AFAP1L1
786	Transcript_70447	20.47531773	0.00013528	0.006954109	44.96426386	3.566369038	0.521291312	2.435106549	4.087660351	3.566369038	1.129987264	3.566369038	3	ENSXETP00000038923.3	hipk3
787	Transcript_126917	20.47496351	0.000135303	0.006954109	37.64026224	3.063171732	0.35867029	1.876445325	3.421842022	3.063171732	1.069135618	3.063171732	3	NA	NA
788	Transcript_31658	20.45131916	0.00013684	0.007024169	18.49925041	1.495057811	0.186692227	3.521139909	1.681750037	1.495057811	0.737063642	1.495057811	3	ENSXETP00000049980.3	sardh
789	Transcript_5692	20.44429788	0.0001373	0.007038833	71.97485609	6.30027853	0.242890205	2.186419183	6.543168735	6.30027853	1.12306725	6.30027853	3	ENSXETP00000032248.3	nop14
790	Transcript_119383	20.43871368	0.000137666	0.007048698	18.44012297	1.593761611	0.082613204	4.939070186	1.676374815	1.593761611	0.331779355	1.593761611	3	ENSXETP00000033055.3	lama3
791	Transcript_17315	20.43221108	0.000138095	0.007061686	15.13133482	1.291530309	0.084045584	3.893117384	1.375575893	1.291530309	0.586956231	1.291530309	3	ENSXETP00000020320.1	tmem168
792	Transcript_71318	20.42140324	0.000138809	0.007080331	48.04430272	4.062866842	0.304797042	1.792461647	4.367663884	4.062866842	1.073795579	4.062866842	3	ENSXETP00000049980.3	sardh
793	Transcript_132727	20.42237187	0.000138745	0.007080331	56.57716878	4.541529448	0.601849533	2.763173045	5.14337898	4.541529448	1.061567545	4.541529448	3	ENSXETP00000001863.2	nifk
794	Transcript_15521	20.41875535	0.000138985	0.007080362	38.31561827	3.14327394	0.339964084	1.068398299	3.483238025	3.14327394	1.549194347	3.14327394	3	ENSXETP00000002883.3	hmcn2
795	Transcript_134116	20.40510618	0.000139894	0.007117706	83.7162323	7.594420988	0.016145585	2.402029711	7.610566573	7.594420988	1.131713431	7.594420988	3	ENSXETP00000063372.1
796	Transcript_16532	20.39767159	0.000140392	0.00713405	47.65032488	3.968176882	0.363670834	4.214111276	4.331847717	3.968176882	0.487817658	3.968176882	3	ENSXETP00000027257.3	asah1
797	Transcript_78906	20.39325115	0.000140688	0.007140157	91.33402225	8.186935099	0.116157834	3.028670522	8.303092932	8.186935099	0.95622358	8.186935099	3	ENSXETP00000038889.3	muc5b
798	Transcript_140926	20.37585394	0.000141862	0.007190707	43.10855874	3.714073921	0.204885965	1.603205107	3.918959885	3.714073921	1.123124304	3.714073921	3	ENSXETP00000060237.1
799	Transcript_74773	20.37145434	0.000142161	0.007196813	37.26794815	3.183342978	0.204652308	1.535901496	3.387995286	3.183342978	1.151128307	3.183342978	3	ENSXETP00000006782.3	mtbp
800	Transcript_19060	20.36562147	0.000142557	0.007207867	65.74819781	4.8356995	1.141409392	2.538111187	5.977108892	4.8356995	1.119697635	4.8356995	3	ENSXETP00000053274.2	smc1a
801	Transcript_68415	20.34405044	0.000144033	0.007273409	76.04384865	6.10471315	0.808364	2.802377972	6.91307715	6.10471315	1.047309412	6.10471315	3	ENSXETP00000016901.3
802	Transcript_75251	20.32602793	0.000145278	0.00732713	34.7535339	2.944809889	0.214602283	1.187602571	3.159412172	2.944809889	1.40800594	2.944809889	3	ENSXETP00000007348.3	adam11
803	Transcript_77104	20.31527908	0.000146026	0.007355663	43.33888793	3.494085466	0.445813436	1.851466882	3.939898903	3.494085466	1.069948531	3.494085466	3	ENSXETP00000017401.3	farsa
804	Transcript_108885	20.30365227	0.000146839	0.007387415	32.31457553	2.368996525	0.56869216	2.021474476	2.937688685	2.368996525	1.072639829	2.368996525	3	ENSXETP00000011114.3	arfgap2
805	Transcript_34666	20.28931311	0.000147848	0.007419712	36.84996401	3.284581207	0.065415521	2.565230607	3.349996728	3.284581207	1.115433386	3.284581207	3	NA	NA
806	Transcript_74855	20.28976163	0.000147816	0.007419712	38.51178577	3.442845466	0.058225968	3.050408038	3.501071433	3.442845466	0.947398117	3.442845466	3	ENSXETP00000009099.3	eif4enif1
807	Transcript_99885	20.28309108	0.000148287	0.007432566	52.1946209	4.322502062	0.422463475	3.334651918	4.744965537	4.322502062	0.824379444	4.322502062	3	ENSXETP00000063755.1	rpa1
808	Transcript_19505	20.27895555	0.000148581	0.007438041	130.9807927	11.74614542	0.161199372	4.891564963	11.90734479	11.74614542	0.339721996	11.74614542	3	ENSXETP00000064134.1	COX1
809	Transcript_74467	20.24613886	0.000150927	0.007546163	17.67901005	1.372792948	0.234389784	4.335110051	1.607182731	1.372792948	0.455894075	1.372792948	3	NA	NA
810	Transcript_82768	20.24060748	0.000151326	0.007547459	62.12128481	5.345970283	0.301419246	2.022998658	5.647389528	5.345970283	1.072954227	5.345970283	3	ENSXETP00000064134.1	COX1
811	Transcript_112861	20.24150453	0.000151261	0.007547459	31.15355758	2.677405031	0.154736567	1.538976769	2.832141598	2.677405031	1.149731366	2.677405031	3	ENSXETP00000055309.2
812	Transcript_129127	20.22943289	0.000152136	0.007578489	38.74594365	3.242713066	0.279645447	1.198036482	3.522358514	3.242713066	1.39710486	3.242713066	3	ENSXETP00000029898.3	dot1l
813	Transcript_69340	20.21623153	0.000153097	0.007617023	34.8697365	2.857810754	0.312165292	2.759302673	3.169976046	2.857810754	1.062928556	2.857810754	3	ENSXETP00000030741.3	arsa.1
814	Transcript_80141	20.20854349	0.00015366	0.007635639	32.9307062	2.699548231	0.294152332	1.424084415	2.993700564	2.699548231	1.2112115	2.699548231	3	NA	NA
815	Transcript_11991	20.20215069	0.00015413	0.007649581	30.42631581	2.264167513	0.501861198	4.067172995	2.76602871	2.264167513	0.530432763	2.264167513	3	ENSXETP00000004559.3
816	Transcript_151927	20.17808813	0.000155911	0.007728476	47.90668754	3.483310914	0.871842498	2.482286346	4.355153413	3.483310914	1.126315917	3.483310914	3	NA	NA
817	Transcript_136405	20.16905875	0.000156584	0.00775236	41.13579078	3.609640787	0.129976556	3.134158651	3.739617343	3.609640787	0.9138968	3.609640787	3	ENSXETP00000049103.3	cstf3
818	Transcript_145617	20.1615323	0.000157148	0.007770752	51.40258959	4.129102487	0.543860203	1.630769841	4.67296269	4.129102487	1.113048929	4.129102487	3	ENSXETP00000011267.3	itpr1
819	Transcript_132443	20.15432517	0.000157689	0.007788011	64.4615796	5.737293426	0.122850174	2.010025175	5.8601436	5.737293426	1.070500373	5.737293426	3	ENSXETP00000019168.2	rab8a
820	Transcript_108285	20.12974739	0.00015955	0.007870307	103.3364043	9.362273766	0.031944809	3.38442151	9.394218575	9.362273766	0.800974873	9.362273766	3	ENSXETP00000019282.3	fbn1
821	Transcript_97432	20.11343967	0.000160797	0.007922147	47.06397452	4.242887424	0.035655714	1.623504854	4.278543138	4.242887424	1.115634154	4.242887424	3	ENSXETP00000004318.2	gstm1
822	Transcript_20168	20.10215899	0.000161665	0.007955227	99.05206759	8.996333403	0.008400014	2.671407121	9.004733417	8.996333403	1.091026892	8.996333403	3	ENSXETP00000011070.3	hexb
823	Transcript_74054	20.09098662	0.00016253	0.007968679	46.72823804	3.980570032	0.267451608	2.032475382	4.24802164	3.980570032	1.075053446	3.980570032	3	ENSXETP00000010292.2	cldn19
824	Transcript_135529	20.09360939	0.000162326	0.007968679	37.82204056	3.097753126	0.340614198	1.635005976	3.438367323	3.097753126	1.111563751	3.097753126	3	ENSXETP00000017141.3	eif3j
825	Transcript_141476	20.09113158	0.000162518	0.007968679	46.72598355	4.145952325	0.101864361	1.906074923	4.247816686	4.145952325	1.068406612	4.145952325	3	ENSXETP00000047741.3	capn13
826	Transcript_1736	20.08611688	0.000162908	0.007977551	44.91523358	3.873316203	0.209886849	2.259064416	4.083203053	3.873316203	1.13431774	3.873316203	3	ENSXETP00000055897.2	XB-GENE-5957486
827	Transcript_128587	20.06495024	0.000164562	0.008048806	32.77749642	2.742741835	0.237030566	2.665218081	2.979772401	2.742741835	1.092772018	2.742741835	3	ENSXETP00000027458.3	capn7
828	Transcript_51236	20.0510041	0.000165661	0.00809277	57.46841356	4.94440201	0.279999223	2.548379266	5.224401233	4.94440201	1.118169872	4.94440201	3	ENSXETP00000038313.3	pef1
829	Transcript_89407	20.04550016	0.000166097	0.008104267	37.23689904	3.169101444	0.216071196	1.293332888	3.38517264	3.169101444	1.307467685	3.169101444	3	ENSXETP00000022030.2
830	Transcript_10932	20.02137195	0.00016802	0.008188246	41.7353233	3.033687928	0.760432371	2.054421966	3.7941203	3.033687928	1.080757879	3.033687928	3	ENSXETP00000043595.2	add3
831	Transcript_18922	20.00453102	0.000169376	0.008227174	55.84219472	4.257588175	0.818974981	2.618836384	5.076563157	4.257588175	1.104677868	4.257588175	3	ENSXETP00000045900.3
832	Transcript_119897	20.00687183	0.000169187	0.008227174	43.22695303	3.737705843	0.192017159	2.220950118	3.929723003	3.737705843	1.130679756	3.737705843	3	ENSXETP00000023352.3
833	Transcript_138449	20.00387235	0.000169429	0.008227174	37.38558672	3.236120865	0.162568837	1.354321675	3.398689702	3.236120865	1.258928099	3.236120865	3	ENSXETP00000049195.3	cript
834	Transcript_966	19.99592297	0.000170073	0.008238662	45.58157002	3.835466709	0.308312384	1.584822091	4.143779092	3.835466709	1.130266749	3.835466709	3	NA	NA
835	Transcript_5748	19.99799658	0.000169905	0.008238662	25.09437189	2.104993097	0.176313439	1.704810835	2.281306536	2.104993097	1.089318839	2.104993097	3	ENSXETP00000045870.2
836	Transcript_74061	19.99076179	0.000170492	0.008239242	31.0814642	2.550220752	0.275366902	2.386649473	2.825587655	2.550220752	1.132318666	2.550220752	3	ENSXETP00000039822.2	vamp7
837	Transcript_97894	19.99131427	0.000170447	0.008239242	43.28888136	3.729371278	0.205981573	1.901345513	3.935352851	3.729371278	1.068518388	3.729371278	3	NA	NA
838	Transcript_50106	19.97539138	0.000171747	0.008280108	41.80649717	3.435875328	0.364715324	1.453254731	3.800590652	3.435875328	1.193638239	3.435875328	3	ENSXETP00000008167.2	psmd9
839	Transcript_129582	19.97652601	0.000171654	0.008280108	26.68368	2.262499913	0.163289178	1.9845832	2.425789091	2.262499913	1.067328828	2.262499913	3	ENSXETP00000000465.3	hhat
840	Transcript_2376	19.96017002	0.000172999	0.008330536	11.93250759	0.91785404	0.166919378	4.600433999	1.084773417	0.91785404	0.394765991	0.91785404	3	ENSXETP00000020592.3	kank2
841	Transcript_108264	19.95715882	0.000173248	0.008332594	32.77732268	2.80638	0.173376607	1.085345746	2.979756607	2.80638	1.52716634	2.80638	3	NA	NA
842	Transcript_82933	19.94651993	0.00017413	0.008360777	32.50252561	2.702662388	0.252112668	1.820373079	2.954775056	2.702662388	1.071533666	2.702662388	3	ENSXETP00000013302.3	rassf7
843	Transcript_114998	19.94261928	0.000174454	0.008360777	32.32142253	2.779904211	0.158406928	2.303828485	2.938311139	2.779904211	1.134039081	2.779904211	3	ENSXETP00000006713.3	ankrd46
844	Transcript_116563	19.94409911	0.000174331	0.008360777	35.43940011	2.816680296	0.405083351	2.814276649	3.221763646	2.816680296	1.042829471	2.816680296	3	ENSXETP00000043089.2	spdl1
845	Transcript_54822	19.93602089	0.000175004	0.008377214	65.41072194	5.866049343	0.080379924	2.005778029	5.946429267	5.866049343	1.069812148	5.866049343	3	ENSXETP00000059201.1	rnf10
846	Transcript_107299	19.93322323	0.000175238	0.008378488	45.89915093	3.757022843	0.415627242	2.572386314	4.172650085	3.757022843	1.114182151	3.757022843	3	ENSXETP00000039368.2	TBX15
847	Transcript_68693	19.92646002	0.000175804	0.008385744	30.11352676	2.563705869	0.173887473	1.448152661	2.737593342	2.563705869	1.19660741	2.563705869	3	ENSXETP00000013520.3	ppa2
848	Transcript_119355	19.92713132	0.000175748	0.008385744	38.32705304	3.349388355	0.134889195	1.742137202	3.484277549	3.349388355	1.080818017	3.349388355	3	ENSXETP00000062112.1
849	Transcript_80289	19.91895117	0.000176435	0.008404248	30.01171988	2.284308198	0.444029973	1.975113989	2.728338171	2.284308198	1.066782038	2.284308198	3	ENSXETP00000007565.2	gpbp1l1
850	Transcript_111329	19.91690243	0.000176608	0.008404248	85.07834458	7.524721313	0.209673648	2.99500779	7.734394962	7.524721313	0.970019369	7.524721313	3	ENSXETP00000002891.3	gpr107
851	Transcript_72323	19.9004239	0.000178002	0.008460628	41.54593165	3.663814622	0.113088255	1.79524841	3.776902877	3.663814622	1.073525551	3.663814622	3	NA	NA
852	Transcript_1327	19.88158943	0.000179608	0.008518603	45.00003072	3.447169601	0.643742282	2.574343393	4.090911884	3.447169601	1.113830438	3.447169601	3	ENSXETP00000053495.2	plekhg3
853	Transcript_136320	19.88118904	0.000179643	0.008518603	37.08353509	3.076701835	0.294528627	1.593224874	3.371230463	3.076701835	1.126957939	3.076701835	3	ENSXETP00000005706.2	mtpap
854	Transcript_134671	19.86913074	0.000180679	0.008557715	23.67032779	2.029378703	0.122469277	1.979618103	2.151847981	2.029378703	1.066995856	2.029378703	3	NA	NA
855	Transcript_156978	19.85445286	0.000181949	0.008607767	27.96777966	2.296691371	0.245834052	1.491636657	2.542525423	2.296691371	1.172644865	2.296691371	3	NA	NA
856	Transcript_80624	19.84134807	0.00018309	0.008651023	36.58325494	2.785480732	0.540269717	2.921911842	3.325750449	2.785480732	1.000097405	2.785480732	3	ENSXETP00000013562.3	nktr
857	Transcript_141086	19.83904676	0.000183291	0.008651023	37.3857621	3.228746457	0.169959189	2.366260712	3.398705646	3.228746457	1.132956682	3.228746457	3	ENSXETP00000059661.1	ENPP1
858	Transcript_118847	19.8307418	0.000184018	0.00867524	24.36879936	2.052696594	0.162648802	1.696205949	2.215345396	2.052696594	1.091764114	2.052696594	3	ENSXETP00000061639.1	rad9a
859	Transcript_31953	19.82766814	0.000184288	0.008677855	38.16748084	3.177589521	0.292181464	2.806924872	3.469770985	3.177589521	1.04560511	3.177589521	3	ENSXETP00000007955.3	als2cl
860	Transcript_81801	19.81300645	0.000185582	0.008728596	38.73267398	3.373582582	0.147569598	2.637667205	3.52115218	3.373582582	1.100106971	3.373582582	3	ENSXETP00000027402.3	caskin2
861	Transcript_20828	19.79784314	0.000186929	0.008781744	89.77991837	8.023873297	0.137937464	2.496013715	8.161810761	8.023873297	1.124936464	8.023873297	3	ENSXETP00000023818.2	fn1
862	Transcript_3589	19.79458733	0.000187219	0.008781989	14.13214744	1.280106557	0.004634119	6.397753583	1.284740676	1.280106557	0.18538532	1.280106557	3	ENSXETP00000051233.3	rplp1
863	Transcript_31633	19.78104606	0.000188432	0.008781989	35.24866992	3.10737606	0.097048478	2.415109378	3.204424538	3.10737606	1.131104392	3.10737606	3	ENSXETP00000016507.3	7-Mar
864	Transcript_61793	19.78080832	0.000188454	0.008781989	46.89581744	4.005015873	0.258240257	1.590285609	4.263256131	4.005015873	1.128106782	4.005015873	3	ENSXETP00000062342.1	psap
865	Transcript_72371	19.78885964	0.000187731	0.008781989	26.60785086	2.189776539	0.229118994	1.765061777	2.418895533	2.189776539	1.077072648	2.189776539	3	NA	NA
866	Transcript_112693	19.78462022	0.000188111	0.008781989	54.93072973	4.927169948	0.066532754	2.12451224	4.993702703	4.927169948	1.103581198	4.927169948	3	ENSXETP00000050124.3	zhx2
867	Transcript_116580	19.78535808	0.000188045	0.008781989	44.65630936	3.388210627	0.67145386	1.447110802	4.059664487	3.388210627	1.197219107	3.388210627	3	ENSXETP00000055605.2	vit
868	Transcript_118891	19.78642304	0.00018795	0.008781989	38.39953669	3.369015627	0.121851346	1.760718872	3.490866972	3.369015627	1.077706268	3.369015627	3	NA	NA
869	Transcript_59720	19.77776181	0.000188728	0.008784638	33.90030861	2.783129544	0.298716693	1.794171946	3.081846237	2.783129544	1.07362859	2.783129544	3	ENSXETP00000025737.3	smyd5
870	Transcript_90310	19.76908881	0.00018951	0.008810912	35.30774069	3.160902269	0.048892339	2.880043757	3.209794608	3.160902269	1.017087239	3.160902269	3	ENSXETP00000021224.3	nup62
871	Transcript_4062	19.74352532	0.000191835	0.008908753	27.15480452	2.296486476	0.172132118	3.086447208	2.468618593	2.296486476	0.932984892	2.296486476	3	ENSXETP00000010588.3	asb1
872	Transcript_8872	19.73948713	0.000192205	0.008911978	79.09682006	6.711421773	0.479198233	2.310926271	7.190620005	6.711421773	1.13396495	6.711421773	3	ENSXETP00000003194.3	picalm.2
873	Transcript_81670	19.73795704	0.000192345	0.008911978	31.99918543	2.639975151	0.269041706	2.492475205	2.909016857	2.639975151	1.125306618	2.639975151	3	ENSXETP00000021640.2	slain2
874	Transcript_131249	19.72681103	0.00019337	0.008949226	24.37112549	1.986069138	0.229487724	2.910432865	2.215556862	1.986069138	1.004786156	1.986069138	3	ENSXETP00000031959.3	decr1
875	Transcript_101901	19.72417846	0.000193613	0.008950228	40.3123342	3.407841322	0.256916333	1.447428166	3.664757655	3.407841322	1.197032581	3.407841322	3	ENSXETP00000029619.2	avpi1
876	Transcript_31548	19.71908222	0.000194084	0.008959847	14.80840758	1.264443177	0.081775694	3.977769784	1.346218871	1.264443177	0.558602341	1.264443177	3	ENSXETP00000009076.3	pik3ip1
877	Transcript_152631	19.71713867	0.000194264	0.008959847	8.007870274	0.671600114	0.056388093	5.165296217	0.727988207	0.671600114	0.297473203	0.671600114	3	ENSXETP00000010821.3	lama1
878	Transcript_119505	19.70940246	0.000194982	0.008982721	49.17248291	4.273426237	0.196799482	2.010797674	4.470225719	4.273426237	1.070631888	4.273426237	3	NA	NA
879	Transcript_61794	19.68610442	0.00019716	0.009072743	39.60377464	3.526635867	0.073707282	5.460785084	3.600343149	3.526635867	0.260384613	3.526635867	3	ENSXETP00000062342.1	psap
880	Transcript_60168	19.67794324	0.000197929	0.009095358	34.69372873	2.56026943	0.59370591	2.144795809	3.153975339	2.56026943	1.110439638	2.56026943	3	ENSXETP00000055622.2	fra10ac1
881	Transcript_132696	19.67611752	0.000198102	0.009095358	26.40765513	2.252691168	0.148004753	2.550689637	2.400695921	2.252691168	1.117811762	2.252691168	3	ENSXETP00000007940.3	mfap3
882	Transcript_81784	19.67331084	0.000198367	0.009097212	69.03278511	6.073550733	0.202157005	2.971089838	6.275707737	6.073550733	0.979871831	6.073550733	3	NA	NA
883	Transcript_7983	19.66054817	0.000199578	0.009099532	57.60096904	5.136341846	0.100109885	1.872455923	5.236451731	5.136341846	1.069247263	5.136341846	3	ENSXETP00000059822.1	krit1
884	Transcript_59185	19.65936365	0.000199691	0.009099532	46.37393078	4.095737392	0.120074497	2.246667097	4.215811889	4.095737392	1.133788996	4.095737392	3	NA	NA
885	Transcript_89044	19.66010808	0.00019962	0.009099532	27.05796109	2.271341385	0.18847326	3.003675504	2.459814645	2.271341385	0.966456286	2.271341385	3	ENSXETP00000028075.2	ugdh
886	Transcript_90061	19.66366145	0.000199282	0.009099532	43.25878676	2.963347225	0.969269753	2.520086689	3.932616978	2.963347225	1.122135818	2.963347225	3	ENSXETP00000058753.1	asl
887	Transcript_107553	19.65619762	0.000199992	0.009099532	5.279889137	0.466545258	0.013444663	6.13765793	0.479989922	0.466545258	0.200935557	0.466545258	3	ENSXETP00000053443.2	pkm
888	Transcript_136002	19.65819425	0.000199802	0.009099532	22.7221833	1.839150832	0.226502195	2.879990489	2.065653027	1.839150832	1.017108627	1.839150832	3	ENSXETP00000059868.1	RTCA
889	Transcript_142186	19.65703101	0.000199913	0.009099532	43.04645744	3.43704968	0.476264633	2.277814641	3.913314312	3.43704968	1.134247779	3.43704968	3	ENSXETP00000045057.2	nono
890	Transcript_139758	19.64482452	0.00020108	0.009138732	77.05280223	6.892083294	0.112716909	2.669574705	7.004800202	6.892083294	1.091547164	6.892083294	3	ENSXETP00000004281.3	psma7
891	Transcript_64620	19.63751173	0.000201782	0.00916036	42.13814247	3.565154937	0.265585287	3.334060405	3.830740224	3.565154937	0.82465658	3.565154937	3	ENSXETP00000041632.2	smarcad1
892	Transcript_19156	19.62140223	0.000203338	0.009220642	37.761704	2.802080198	0.630801984	2.152126391	3.432882182	2.802080198	1.112842255	2.802080198	3	ENSXETP00000001901.3	ctdp1
893	Transcript_54995	19.6104766	0.0002044	0.00925842	67.13452031	5.781686984	0.321451227	2.527565917	6.10313821	5.781686984	1.121160907	5.781686984	3	ENSXETP00000049305.3	ets1
894	Transcript_131466	19.60136226	0.00020529	0.009288338	31.03956873	2.760373975	0.061405001	2.744127126	2.821778976	2.760373975	1.068175484	2.760373975	3	ENSXETP00000010064.3	syt8
895	Transcript_126651	19.59088924	0.000206318	0.009324402	38.75066282	3.260110234	0.262677295	1.555956817	3.522787529	3.260110234	1.142231556	3.260110234	3	ENSXETP00000036240.2	naga
896	Transcript_13442	19.58493208	0.000206904	0.009340485	54.74626249	4.109782701	0.867150253	2.425451616	4.976932954	4.109782701	1.130556043	4.109782701	3	ENSXETP00000047617.3	celf2
897	Transcript_60267	19.55662888	0.000209715	0.009456816	11.34940418	0.986368843	0.045395173	4.427688941	1.031764016	0.986368843	0.433247475	0.986368843	3	ENSXETP00000012296.3	surf4.1
898	Transcript_102896	19.55314135	0.000210064	0.009462003	27.66714187	2.261439996	0.253754719	2.779392267	2.515194715	2.261439996	1.05576916	2.261439996	3	NA	NA
899	Transcript_145774	19.55026935	0.000210352	0.009464427	32.45846557	2.852933905	0.097835693	3.39639745	2.950769597	2.852933905	0.795330344	2.852933905	3	ENSXETP00000063396.1
900	Transcript_103817	19.54227179	0.000211155	0.00947949	29.87016669	2.441718215	0.273751484	1.810963909	2.715469699	2.441718215	1.072192244	2.441718215	3	ENSXETP00000062763.1	dhodh
901	Transcript_119468	19.544564	0.000210925	0.00947949	38.19882149	3.216036678	0.256583458	2.965539192	3.472620136	3.216036678	0.98215993	3.216036678	3	ENSXETP00000038885.2	XB-GENE-5954653
902	Transcript_123399	19.52833671	0.000212563	0.009521534	62.66708026	5.678748065	0.018259231	2.482432384	5.697007296	5.678748065	1.126302032	5.678748065	3	ENSXETP00000058835.1	G6PD
903	Transcript_135696	19.53063771	0.00021233	0.009521534	41.65550891	3.472875288	0.313989159	1.760607821	3.786864447	3.472875288	1.077722915	3.472875288	3	ENSXETP00000060817.1
904	Transcript_136996	19.5230542	0.000213099	0.009534981	122.3036234	10.91666211	0.201849106	3.465435899	11.11851121	10.91666211	0.762887657	10.91666211	3	ENSXETP00000002494.3	hba1
905	Transcript_74666	19.50968775	0.000214461	0.009564186	25.7220214	2.145746402	0.19261918	2.243867136	2.338365582	2.145746402	1.133576876	2.145746402	3	NA	NA
906	Transcript_115421	19.51114314	0.000214312	0.009564186	48.76303875	4.135904696	0.297098827	1.594242742	4.433003523	4.135904696	1.126562219	4.135904696	3	ENSXETP00000014694.3	kif20a
907	Transcript_123659	19.51102693	0.000214324	0.009564186	34.45421023	3.029096064	0.103104866	1.652229293	3.13220093	3.029096064	1.105687453	3.029096064	3	NA	NA
908	Transcript_137181	19.50669919	0.000214766	0.009567272	124.6836074	10.98544457	0.349428828	3.678763637	11.3348734	10.98544457	0.667733267	10.98544457	3	ENSXETP00000005472.3	sptbn1
909	Transcript_111491	19.48818556	0.00021667	0.009641454	29.27541369	2.398702761	0.262698483	2.908164578	2.661401244	2.398702761	1.005710338	2.398702761	3	ENSXETP00000027387.3	grb2
910	Transcript_18719	19.47835629	0.000217687	0.009654866	56.1623583	4.084931075	1.020737861	4.441121547	5.105668936	4.084931075	0.43008318	4.084931075	3	ENSXETP00000005472.3	sptbn1
911	Transcript_103231	19.48053858	0.000217461	0.009654866	28.1822768	2.308888043	0.253137121	2.215042716	2.562025164	2.308888043	1.129627223	2.308888043	3	NA	NA
912	Transcript_113211	19.48269813	0.000217237	0.009654866	29.67603154	2.535507687	0.162313362	2.545075743	2.697821049	2.535507687	1.118672692	2.535507687	3	ENSXETP00000043460.3	ezh2
913	Transcript_10632	19.46452352	0.000219127	0.0096986	76.68453094	6.118450831	0.852870164	2.509990463	6.971320995	6.118450831	1.123371721	6.118450831	3	ENSXETP00000031465.3	srsf4
914	Transcript_69173	19.46296354	0.00021929	0.0096986	50.28859081	4.351967101	0.219722973	3.671898416	4.571690074	4.351967101	0.670597685	4.351967101	3	ENSXETP00000007529.2
915	Transcript_129601	19.45969175	0.000219633	0.0096986	34.73094334	2.747634003	0.409724482	1.934658736	3.157358485	2.747634003	1.067649993	2.747634003	3	NA	NA
916	Transcript_136157	19.45977329	0.000219624	0.0096986	27.48766683	2.211752983	0.28712582	3.09080229	2.498878803	2.211752983	0.931265811	2.211752983	3	ENSXETP00000038990.3	chmp3
917	Transcript_65351	19.45648467	0.000219969	0.009702843	35.18568159	3.136335278	0.062363048	1.616567018	3.198698327	3.136335278	1.118149071	3.136335278	3	ENSXETP00000005314.3	acbd7
918	Transcript_62681	19.43496036	0.000222237	0.009792212	50.82260169	4.397486805	0.222749712	1.72984672	4.620236517	4.397486805	1.08326343	4.397486805	3	ENSXETP00000011055.3	etv1
919	Transcript_102642	19.42262188	0.000223547	0.009828549	44.93841207	3.315368255	0.769941933	2.422582689	4.085310188	3.315368255	1.130714317	3.315368255	3	ENSXETP00000032940.2	gdpd5
920	Transcript_135079	19.42287494	0.00022352	0.009828549	39.3009755	3.469853368	0.102962586	1.438395864	3.572815954	3.469853368	1.202408367	3.469853368	3	ENSXETP00000057636.2	ndufa5
921	Transcript_112815	19.41283445	0.000224592	0.009863779	62.54769001	5.12570885	0.560444788	1.885965046	5.686153638	5.12570885	1.068887659	5.12570885	3	ENSXETP00000038990.3	chmp3
922	Transcript_136810	19.39912992	0.000226064	0.009917641	31.05720369	2.204044052	0.619338102	3.64570999	2.823382154	2.204044052	0.681672629	2.204044052	3	ENSXETP00000061887.1	ezr
923	Transcript_13156	19.39228321	0.000226803	0.009939272	47.68463635	3.91531072	0.419656221	3.19204335	4.334966941	3.91531072	0.88933701	3.91531072	3	ENSXETP00000035275.1	XB-GENE-982799
924	Transcript_2535	19.38939431	0.000227115	0.009942193	26.78698937	2.229898062	0.20528279	3.077688503	2.435180852	2.229898062	0.936458186	2.229898062	3	ENSXETP00000048599.3	bub1
925	Transcript_19625	19.38505939	0.000227585	0.009951981	49.86250794	4.38749124	0.145464028	3.261553513	4.532955268	4.38749124	0.858255227	4.38749124	3	ENSXETP00000017239.3	gnai1
926	Transcript_157057	19.38248297	0.000227865	0.009953446	58.76055138	5.15593299	0.185935318	3.926633378	5.341868307	5.15593299	0.575528319	5.15593299	3	ENSXETP00000050938.3	vwf
927	Transcript_138538	19.37739368	0.000228418	0.009966851	40.05534261	3.53430782	0.107086962	1.446160239	3.641394783	3.53430782	1.197778805	3.53430782	3	NA	NA
928	Transcript_89950	19.36611369	0.000229649	0.01000977	37.77012484	3.038934312	0.3947134	1.840304655	3.433647713	3.038934312	1.070427183	3.038934312	3	NA	NA
929	Transcript_81761	19.36047498	0.000230267	0.010025897	33.06277981	2.381361366	0.624345889	2.026722013	3.005707255	2.381361366	1.073749879	2.381361366	3	ENSXETP00000059758.1
930	Transcript_6675	19.35699212	0.000230649	0.010027958	31.46680576	2.739182468	0.121436238	3.636618475	2.860618706	2.739182468	0.685570132	2.739182468	3	ENSXETP00000014403.4	paxip1
931	Transcript_141544	19.35553029	0.00023081	0.010027958	32.42477033	2.52168375	0.426022644	2.483580827	2.947706394	2.52168375	1.126192261	2.52168375	3	ENSXETP00000004370.3	mina
932	Transcript_140632	19.34269188	0.000232226	0.010078665	66.22660353	5.789746704	0.230853617	2.066035286	6.020600321	5.789746704	1.084169594	5.789746704	3	ENSXETP00000026163.3	rnf20
933	Transcript_78029	19.34023807	0.000232498	0.010079641	36.65454075	2.90967392	0.422557057	3.534990304	3.332230978	2.90967392	0.730722147	2.90967392	3	ENSXETP00000036914.3	sorl1
934	Transcript_13510	19.31966081	0.000234789	0.010147496	55.61003318	5.002599722	0.05285784	1.816793945	5.055457562	5.002599722	1.071772825	5.002599722	3	NA	NA
935	Transcript_33085	19.3145108	0.000235365	0.010147496	33.35592514	2.912540231	0.1198166	2.583530112	3.032356831	2.912540231	1.112123975	2.912540231	3	ENSXETP00000027432.3	pold3
936	Transcript_79857	19.32293215	0.000234423	0.010147496	183.7856415	16.20067947	0.507106119	4.750566093	16.70778559	16.20067947	0.364954006	16.20067947	3	ENSXETP00000064134.1	COX1
937	Transcript_89205	19.30896404	0.000235988	0.010147496	26.93564242	2.290640422	0.158054343	2.201111171	2.448694765	2.290640422	1.126714208	2.290640422	3	NA	NA
938	Transcript_105529	19.30600772	0.000236321	0.010147496	35.54036037	2.962863421	0.268078431	1.513608444	3.230941852	2.962863421	1.161626211	2.962863421	3	ENSXETP00000031145.3	sema3a
939	Transcript_122488	19.30824557	0.000236069	0.010147496	115.7277881	10.51477333	0.005934676	2.917877313	10.52070801	10.51477333	1.001747478	10.51477333	3	ENSXETP00000044226.3	cdh11
940	Transcript_128078	19.30798456	0.000236098	0.010147496	51.69921777	4.474217636	0.225711252	1.726517389	4.699928888	4.474217636	1.083983001	4.474217636	3	ENSXETP00000020841.2	rnf5
941	Transcript_143276	19.31338631	0.000235491	0.010147496	38.98895758	3.38002571	0.164424979	2.505328024	3.544450689	3.38002571	1.123912216	3.38002571	3	ENSXETP00000047408.3
942	Transcript_145728	19.31187833	0.000235661	0.010147496	37.41157096	2.906447972	0.494603933	2.974419509	3.401051905	2.906447972	0.978499303	2.906447972	3	ENSXETP00000023302.3	ptprk
943	Transcript_116869	19.29580045	0.000237473	0.010186151	43.86604589	3.50629746	0.481524893	2.193108537	3.987822354	3.50629746	1.12479441	3.50629746	3	ENSXETP00000054646.1	id4
944	Transcript_19266	19.28859411	0.00023829	0.010192538	30.16010309	2.48886057	0.252966983	2.812180608	2.741827553	2.48886057	1.043623287	2.48886057	3	ENSXETP00000063016.1	dse
945	Transcript_53342	19.29131013	0.000237981	0.010192538	47.94280493	3.952908657	0.405528155	1.637346821	4.358436812	3.952908657	1.110749952	3.952908657	3	ENSXETP00000059631.1	GATD1
946	Transcript_102828	19.28713195	0.000238456	0.010192538	51.37735391	4.306717883	0.363950655	2.900081731	4.670668537	4.306717883	1.008996479	4.306717883	3	ENSXETP00000051434.3	pam
947	Transcript_116133	19.28378672	0.000238836	0.010192538	152.2999544	13.03429403	0.811156366	8.10865243	13.8454504	13.03429403	0.148483231	13.03429403	3	ENSXETP00000007330.2	col1a1
948	Transcript_119430	19.28338472	0.000238882	0.010192538	53.88685635	4.5842608	0.314544323	3.811122353	4.898805122	4.5842608	0.616073113	4.5842608	3	ENSXETP00000058402.1	ATF7IP
949	Transcript_9375	19.27137226	0.000240253	0.010240234	57.16600264	5.151178782	0.045730549	1.87900268	5.196909331	5.151178782	1.069066701	5.151178782	3	ENSXETP00000017906.3	slc13a4
950	Transcript_17756	19.26649524	0.000240812	0.010253249	78.56799817	6.944693926	0.197851362	2.833738282	7.142545288	6.944693926	1.0353708	6.944693926	3	ENSXETP00000044982.3	emc1
951	Transcript_74715	19.26374213	0.000241128	0.01025591	42.08375644	3.67973611	0.14605993	1.492247641	3.82579604	3.67973611	1.172329022	3.67973611	3	ENSXETP00000025162.3	cwf19l2
952	Transcript_51327	19.25497009	0.000242137	0.010283246	80.99801993	7.166921086	0.196535271	2.766567414	7.363456357	7.166921086	1.060366571	7.166921086	3	ENSXETP00000049016.3	sde2
953	Transcript_76241	19.25374458	0.000242279	0.010283246	7.825990193	0.659655651	0.051798002	4.978303883	0.711453654	0.659655651	0.325421176	0.659655651	3	ENSXETP00000004559.3
954	Transcript_120096	19.24833631	0.000242904	0.010298967	16.35283038	1.23590398	0.250716964	3.765062405	1.486620944	1.23590398	0.633245767	1.23590398	3	ENSXETP00000005532.3	txn
955	Transcript_132581	19.24430952	0.00024337	0.010307937	40.86687868	2.984155162	0.731015628	2.277824556	3.71517079	2.984155162	1.134247714	2.984155162	3	ENSXETP00000039459.2	mrpl19
956	Transcript_64156	19.22919482	0.000245129	0.010371563	29.33012327	2.467921364	0.198453478	2.751081437	2.666374843	2.467921364	1.065789114	2.467921364	3	ENSXETP00000017781.3	bnipl
957	Transcript_61926	19.2237468	0.000245766	0.010387648	73.69312726	6.246384559	0.452990646	2.201623869	6.699375205	6.246384559	1.126831396	6.246384559	3	ENSXETP00000002571.3	ncor2
958	Transcript_18829	19.22128002	0.000246055	0.010389005	49.88286009	4.296397956	0.238407506	1.907454239	4.534805462	4.296397956	1.068373784	4.296397956	3	ENSXETP00000049621.3	ssbp2
959	Transcript_15762	19.2125491	0.00024708	0.010410568	43.00944581	3.55928989	0.350659729	1.505232935	3.909949619	3.55928989	1.16574519	3.55928989	3	ENSXETP00000022609.2	tecpr2
960	Transcript_22387	19.2147021	0.000246827	0.010410568	38.56273263	3.069743119	0.435959848	1.312215301	3.505702966	3.069743119	1.291733333	3.069743119	3	ENSXETP00000028399.3	ssu72
961	Transcript_151835	19.20887881	0.000247512	0.010417932	25.15107263	2.120226641	0.166234508	1.628481297	2.286461149	2.120226641	1.113858057	2.120226641	3	ENSXETP00000060385.1	rchy1
962	Transcript_145850	19.20612851	0.000247837	0.010420746	35.2689143	2.778510336	0.4277546	1.686855289	3.206264936	2.778510336	1.094600337	2.778510336	3	ENSXETP00000007348.3	adam11
963	Transcript_66578	19.19943754	0.000248628	0.010421511	55.75129514	4.777014817	0.291284741	1.987485784	5.068299558	4.777014817	1.067569308	4.777014817	3	ENSXETP00000016839.3	wnt7c
964	Transcript_82092	19.20309405	0.000248195	0.010421511	33.8795114	2.549705307	0.530250275	2.598336462	3.079955582	2.549705307	1.109176461	2.549705307	3	ENSXETP00000034209.3	upp1
965	Transcript_110466	19.20127665	0.00024841	0.010421511	25.26602742	2.16786032	0.129051264	1.589854333	2.296911584	2.16786032	1.128276122	2.16786032	3	NA	NA
966	Transcript_122530	19.19423348	0.000249245	0.010436561	83.97511774	7.620821461	0.013280152	2.399190423	7.634101613	7.620821461	1.131833859	7.620821461	3	ENSXETP00000050107.3	ogt
967	Transcript_125	19.18554479	0.000250279	0.010469004	39.9833387	2.967669284	0.667179689	1.350682587	3.634848973	2.967669284	1.261641413	2.967669284	3	ENSXETP00000035744.3	nup43
968	Transcript_70655	19.18074922	0.000250851	0.010482105	57.9702137	4.834876474	0.435142953	1.948690192	5.270019427	4.834876474	1.067167424	4.834876474	3	ENSXETP00000063500.1	max
969	Transcript_98950	19.17401417	0.000251657	0.010504932	51.82195684	3.719522315	0.991564671	3.654615346	4.711086986	3.719522315	0.677880841	3.719522315	3	ENSXETP00000004794.3	ptprf
970	Transcript_74631	19.15379001	0.000254093	0.01057698	30.57096725	2.280874895	0.498303946	2.275793357	2.779178841	2.280874895	1.13426101	2.280874895	3	ENSXETP00000062959.1	kiaa1524
971	Transcript_103265	19.15649772	0.000253765	0.01057698	23.54825075	1.99088544	0.149864628	1.946619095	2.140750068	1.99088544	1.067245393	1.99088544	3	NA	NA
972	Transcript_134967	19.15317291	0.000254168	0.01057698	16.80722119	1.162077263	0.365851936	5.104777915	1.527929199	1.162077263	0.306107747	1.162077263	3	ENSXETP00000024159.3	txnip
973	Transcript_130800	19.15082517	0.000254452	0.01057793	48.59097623	3.914164839	0.503196636	1.628276242	4.417361475	3.914164839	1.113930789	3.914164839	3	ENSXETP00000060592.1	ube2r2
974	Transcript_31194	19.13995494	0.000255773	0.010578475	32.97339783	2.613221292	0.384360328	3.178491513	2.997581621	2.613221292	0.895211629	2.613221292	3	ENSXETP00000060817.1
975	Transcript_31461	19.14603624	0.000255033	0.010578475	92.9940143	7.416347482	1.037653818	2.015055134	8.4540013	7.416347482	1.071390713	7.416347482	3	ENSXETP00000022524.3	uba1
976	Transcript_68467	19.14221401	0.000255498	0.010578475	58.57299916	4.858918711	0.465899394	1.951681447	5.324818105	4.858918711	1.067050148	4.858918711	3	ENSXETP00000015768.3	mfn1
977	Transcript_77051	19.14025581	0.000255736	0.010578475	22.80096366	1.947903334	0.124911545	1.600619506	2.072814879	1.947903334	1.124107649	1.947903334	3	ENSXETP00000015949.3
978	Transcript_141995	19.14054686	0.000255701	0.010578475	35.27823481	2.927507801	0.279604454	1.272318792	3.207112255	2.927507801	1.325744906	2.927507801	3	ENSXETP00000057335.2	dbr1
979	Transcript_101455	19.13206407	0.000256736	0.010607457	65.55992407	5.856055552	0.103937546	2.138059458	5.959993097	5.856055552	1.108189297	5.856055552	3	ENSXETP00000051415.2	rabac1
980	Transcript_81850	19.12008741	0.000258204	0.010657247	122.007747	11.08535072	0.006262645	3.65207232	11.09161337	11.08535072	0.678960973	11.08535072	3	ENSXETP00000036517.3	umod.3
981	Transcript_133755	19.11690426	0.000258596	0.010662534	30.92201254	2.629772911	0.181319138	3.429657895	2.811092049	2.629772911	0.779666279	2.629772911	3	ENSXETP00000009125.1	map4
982	Transcript_18924	19.1062062	0.000259917	0.010665514	20.1051047	1.593011082	0.234725709	3.406529449	1.827736791	1.593011082	0.790555393	1.593011082	3	ENSXETP00000042402.2	nadk
983	Transcript_62671	19.11137832	0.000259277	0.010665514	39.84390286	3.001847447	0.62032554	3.086829716	3.622172988	3.001847447	0.932833689	3.001847447	3	ENSXETP00000051933.3	ddah2
984	Transcript_76601	19.10630111	0.000259905	0.010665514	48.97365695	4.313367914	0.138782718	2.096433899	4.452150632	4.313367914	1.093978614	4.313367914	3	ENSXETP00000046168.3	krt12
985	Transcript_89224	19.10753884	0.000259752	0.010665514	48.13837534	3.604768191	0.771447749	1.486079565	4.37621594	3.604768191	1.175543074	3.604768191	3	ENSXETP00000012296.3	surf4.1
986	Transcript_103878	19.10545166	0.00026001	0.010665514	27.4017068	2.097706902	0.393357352	1.799964969	2.491064254	2.097706902	1.073092441	2.097706902	3	ENSXETP00000054506.2
987	Transcript_146364	19.10351326	0.00026025	0.010665514	32.08315081	2.528624684	0.388025389	2.358208604	2.916650073	2.528624684	1.133162849	2.528624684	3	NA	NA
988	Transcript_68114	19.09950209	0.000260748	0.010675091	232.9166611	20.80178883	0.372453088	5.278699497	21.17424191	20.80178883	0.282282197	20.80178883	3	ENSXETP00000064134.1	COX1
989	Transcript_103988	19.09205509	0.000261674	0.010691373	46.90739933	3.886161463	0.378147567	1.804503189	4.26430903	3.886161463	1.072702979	3.886161463	3	ENSXETP00000036619.3	ikbkb
990	Transcript_137487	19.09209623	0.000261669	0.010691373	47.41606713	3.525265848	0.785285709	1.440971387	4.310551558	3.525265848	1.200861201	3.525265848	3	ENSXETP00000034000.3	mtmr12
991	Transcript_123023	19.07881643	0.000263329	0.010740096	23.4614636	1.994583928	0.138276399	2.452526113	2.132860327	1.994583928	1.128812109	1.994583928	3	ENSXETP00000013242.3	tgif1
992	Transcript_141137	19.07826853	0.000263398	0.010740096	37.8740828	2.61606897	0.827029466	2.212614893	3.443098436	2.61606897	1.129161819	2.61606897	3	ENSXETP00000042964.3	papss1
993	Transcript_4491	19.0674024	0.000264764	0.010764898	46.75624413	3.332377969	0.918189679	1.888088672	4.250567648	3.332377969	1.068835069	3.332377969	3	ENSXETP00000017660.3	cc2d1b
994	Transcript_129277	19.06708306	0.000264804	0.010764898	40.35282731	3.179763	0.488675846	1.777232679	3.668438846	3.179763	1.075470224	3.179763	3	NA	NA
995	Transcript_140901	19.07034418	0.000264394	0.010764898	87.50989156	7.890275629	0.065169059	2.446146749	7.955444688	7.890275629	1.129265543	7.890275629	3	ENSXETP00000029943.3	slit3
996	Transcript_126674	19.05922748	0.000265797	0.010783564	27.37507126	2.36427016	0.124372682	1.994114525	2.488642842	2.36427016	1.0682407	2.36427016	3	NA	NA
997	Transcript_146038	19.05929023	0.000265789	0.010783564	23.64785645	1.934749743	0.215055389	2.050591179	2.149805132	1.934749743	1.079686828	1.934749743	3	ENSXETP00000047526.3	dhtkd1
998	Transcript_17804	19.05154075	0.000266771	0.010803386	57.38063825	5.022982124	0.193439535	1.866919547	5.216421659	5.022982124	1.069411915	5.022982124	3	ENSXETP00000056367.2	utp3
999	Transcript_49375	19.03858585	0.000268422	0.010803386	36.0693638	2.888152244	0.390880829	1.57458333	3.279033073	2.888152244	1.134402321	2.888152244	3	ENSXETP00000040520.2	arhgef5
1000	Transcript_62668	19.0399933	0.000268242	0.010803386	43.86801812	3.239641937	0.74835971	1.154883164	3.988001647	3.239641937	1.443657937	3.239641937	3	ENSXETP00000021545.3	kansl2
1001	Transcript_100988	19.04680641	0.000267373	0.010803386	37.75499785	3.133991626	0.298280906	1.610022385	3.432272531	3.133991626	1.120563895	3.133991626	3	ENSXETP00000010821.3	lama1
1002	Transcript_132619	19.04143323	0.000268058	0.010803386	29.17109046	2.461630525	0.19028679	2.518118218	2.651917314	2.461630525	1.122383926	2.461630525	3	ENSXETP00000040789.3	slc25a12
1003	Transcript_133294	19.04474114	0.000267637	0.010803386	32.44520899	2.610564771	0.338999683	2.738791386	2.949564454	2.610564771	1.069985002	2.610564771	3	ENSXETP00000054037.2	RHBDF1
1004	Transcript_138561	19.0496359	0.000267013	0.010803386	84.92500297	7.503842161	0.216612655	3.02191999	7.720454816	7.503842161	0.958979657	7.503842161	3	NA	NA
1005	Transcript_139524	19.04902668	0.000267091	0.010803386	34.72793887	2.843198476	0.313886876	1.989928952	3.157085352	2.843198476	1.067797259	2.843198476	3	ENSXETP00000063016.1	dse
1006	Transcript_132008	19.03603397	0.000268748	0.010805769	32.98813358	2.438185611	0.560735624	2.1496797	2.998921234	2.438185611	1.112046452	2.438185611	3	ENSXETP00000020639.3	pfkfb4
1007	Transcript_54944	19.03158193	0.000269319	0.010817945	25.07009311	1.969106216	0.309993158	2.326456518	2.279099374	1.969106216	1.133767099	1.969106216	3	ENSXETP00000024216.3	snw1
1008	Transcript_97442	19.02931314	0.00026961	0.010818894	57.73658202	4.751178307	0.497601876	3.789850658	5.248780183	4.751178307	0.623904815	4.751178307	3	ENSXETP00000012758.3	vps37b
1009	Transcript_54551	19.02513276	0.000270147	0.010829705	68.58171648	6.186578774	0.048122724	2.082758909	6.234701498	6.186578774	1.089441414	6.186578774	3	ENSXETP00000012666.3	rad23b
1010	Transcript_139185	19.01948437	0.000270874	0.010848118	36.20413003	3.024256259	0.267028289	0.977543144	3.291284548	3.024256259	1.679363374	3.024256259	3	ENSXETP00000061672.1	tigd3
1011	Transcript_79910	19.01565247	0.000271369	0.010856902	26.82818841	2.220673268	0.218252951	1.695957929	2.438926219	2.220673268	1.091837534	2.220673268	3	ENSXETP00000025067.2	slc19a1
1012	Transcript_100213	19.01362927	0.000271631	0.010856902	91.85298241	7.699817668	0.65045346	3.330870241	8.350271128	7.699817668	0.826150636	7.699817668	3	ENSXETP00000004204.3	mdk
1013	Transcript_31329	18.98962424	0.000274753	0.010970853	94.38464095	8.49208209	0.088339815	3.115283845	8.580421904	8.49208209	0.921572415	8.49208209	3	ENSXETP00000005898.3	eprs
1014	Transcript_117782	18.97789429	0.000276291	0.011011232	62.97942821	5.625037043	0.100365521	4.962665931	5.725402564	5.625037043	0.32793395	5.625037043	3	NA	NA
1015	Transcript_145633	18.97776436	0.000276308	0.011011232	35.93551398	2.538476444	0.728388464	3.682873459	3.266864908	2.538476444	0.666026484	2.538476444	3	ENSXETP00000009960.2	slc16a2
1016	Transcript_71186	18.97032409	0.000277289	0.011039427	39.37074324	3.409013416	0.17014506	2.817532701	3.579158476	3.409013416	1.04159253	3.409013416	3	ENSXETP00000035275.1	XB-GENE-982799
1017	Transcript_9710	18.95757397	0.000278977	0.011078086	46.611414	3.812666714	0.424734559	2.026271818	4.237401273	3.812666714	1.073651628	3.812666714	3	ENSXETP00000052835.2	xpo6
1018	Transcript_67368	18.95837112	0.000278871	0.011078086	40.05962674	3.418488628	0.22329562	3.229988868	3.641784249	3.418488628	0.872546065	3.418488628	3	ENSXETP00000061181.1	FGD1
1019	Transcript_89258	18.9567874	0.000279082	0.011078086	51.52208413	4.413477768	0.270348062	1.680271465	4.68382583	4.413477768	1.096638716	4.413477768	3	ENSXETP00000011845.2	pycr1
1020	Transcript_154818	18.95265305	0.000279631	0.011089028	59.86975445	5.407552207	0.035152743	1.920829288	5.44270495	5.407552207	1.068041897	5.407552207	3	ENSXETP00000033746.1	fes
1021	Transcript_56715	18.95041767	0.000279929	0.011089962	34.29874247	3.075689763	0.042377735	1.287272023	3.118067497	3.075689763	1.312655571	3.075689763	3	NA	NA
1022	Transcript_154935	18.94724606	0.000280352	0.011095851	34.58892519	2.727445888	0.417001857	1.482920341	3.144447745	2.727445888	1.177211406	2.727445888	3	ENSXETP00000026481.2	tmem8a
1023	Transcript_47876	18.94269355	0.00028096	0.011098204	49.30679658	4.413385484	0.069050569	1.688536152	4.482436053	4.413385484	1.094084885	4.413385484	3	ENSXETP00000061292.1	cd2ap
1024	Transcript_159250	18.9434671	0.000280857	0.011098204	41.16061799	3.210803183	0.531071179	1.081758491	3.741874362	3.210803183	1.531772509	3.210803183	3	NA	NA
1025	Transcript_79633	18.91793748	0.000284291	0.011186066	71.43288196	5.66729479	0.82660357	2.206622054	6.49389836	5.66729479	1.127935148	5.66729479	3	ENSXETP00000025269.3	akr1c8p
1026	Transcript_117039	18.9216867	0.000283784	0.011186066	27.47552479	2.319517028	0.178257953	2.495519309	2.497774981	2.319517028	1.124988802	2.319517028	3	ENSXETP00000017044.3	aagab
1027	Transcript_134760	18.91913334	0.000284129	0.011186066	16.96555343	1.507410539	0.0349125	4.449263556	1.542323039	1.507410539	0.428179791	1.507410539	3	NA	NA
1028	Transcript_136321	18.91935393	0.000284099	0.011186066	7.899454139	0.704223623	0.013908571	6.38848989	0.718132194	0.704223623	0.185881637	0.704223623	3	ENSXETP00000027846.3	COL11A1
1029	Transcript_69235	18.88934844	0.000288186	0.011328306	10.95256082	0.895684228	0.100003119	4.074650068	0.995687347	0.895684228	0.52815613	0.895684228	3	ENSXETP00000014309.3	grhpr.1
1030	Transcript_97711	18.88664073	0.000288557	0.011331902	46.16568034	3.02088754	1.175992491	2.589038705	4.196880031	3.02088754	1.111056179	3.02088754	3	ENSXETP00000006779.3	rnf168
1031	Transcript_8937	18.87825884	0.000289711	0.011361188	25.82731831	2.129712011	0.218226017	1.445040242	2.347938028	2.129712011	1.198440237	2.129712011	3	ENSXETP00000002909.3	mutyh
1032	Transcript_73253	18.87714217	0.000289865	0.011361188	33.13113094	2.620104375	0.391816619	1.939284795	3.011920994	2.620104375	1.067502054	2.620104375	3	ENSXETP00000052554.3	adgra2
1033	Transcript_134857	18.87494255	0.000290169	0.011362079	36.67581693	2.852850253	0.481314922	1.295718848	3.334165176	2.852850253	1.305443823	2.852850253	3	NA	NA
1034	Transcript_2113	18.86281977	0.000291848	0.011377144	38.61245102	3.410397548	0.099825272	1.81186422	3.51022282	3.410397548	1.072124977	3.410397548	3	ENSXETP00000063237.1	cnpy1
1035	Transcript_33254	18.86292675	0.000291833	0.011377144	65.85234431	4.867921379	1.118655376	2.028982197	5.986576756	4.867921379	1.07425148	4.867921379	3	ENSXETP00000013339.4	arpc1b
1036	Transcript_53322	18.86817061	0.000291105	0.011377144	26.88634803	2.194745032	0.249468426	2.345427473	2.444213458	2.194745032	1.133443193	2.194745032	3	ENSXETP00000005497.3	c2orf49
1037	Transcript_78508	18.86769736	0.000291171	0.011377144	34.29593738	2.938997673	0.178814815	1.413068863	3.117812489	2.938997673	1.218213362	2.938997673	3	ENSXETP00000015070.3	cacfd1
1038	Transcript_145771	18.86201312	0.00029196	0.011377144	20.71081535	1.673747184	0.209054212	3.845502113	1.882801396	1.673747184	0.603660601	1.673747184	3	ENSXETP00000030802.3	son
1039	Transcript_32311	18.85755957	0.000292579	0.011390311	145.6834955	13.18138429	0.062569842	3.844080007	13.24395414	13.18138429	0.604168132	13.18138429	3	ENSXETP00000062987.1
1040	Transcript_130328	18.85130636	0.000293451	0.011413275	55.38336073	3.943573524	1.091277452	1.752569253	5.034850976	3.943573524	1.078988661	3.943573524	3	ENSXETP00000057234.2	prrc2b
1041	Transcript_157740	18.84772763	0.000293951	0.011421748	63.36131131	5.469773464	0.290345747	2.459248923	5.76011921	5.469773464	1.128304209	5.469773464	3	ENSXETP00000038375.3	adamts4
1042	Transcript_89659	18.84353955	0.000294538	0.011433553	46.82593143	4.153574711	0.103328147	1.525493097	4.256902858	4.153574711	1.15594726	4.153574711	3	ENSXETP00000035744.3	nup43
1043	Transcript_83325	18.838845	0.000295197	0.01144814	35.73298651	2.722540008	0.525913311	1.542396212	3.248453319	2.722540008	1.148192212	2.722540008	3	NA	NA
1044	Transcript_136500	18.83192827	0.00029617	0.011463903	36.9712515	2.696863963	0.664158901	1.975435551	3.361022864	2.696863963	1.066794459	2.696863963	3	ENSXETP00000033546.3	UBAP2L
1045	Transcript_154345	18.8325608	0.000296081	0.011463903	32.10189627	2.786978989	0.131375217	3.67345006	2.918354206	2.786978989	0.669948835	2.786978989	3	ENSXETP00000036240.2	naga
1046	Transcript_111449	18.82849272	0.000296655	0.011467475	36.63923703	2.794703902	0.536135828	4.334375337	3.33083973	2.794703902	0.456079798	2.794703902	3	ENSXETP00000006048.3	ehd2
1047	Transcript_155285	18.82725578	0.000296829	0.011467475	41.63351341	3.273535427	0.511329429	1.315202274	3.784864856	3.273535427	1.289303166	3.273535427	3	ENSXETP00000013655.3	os9
1048	Transcript_59198	18.8212496	0.000297679	0.011489326	33.71202961	2.894720937	0.170009027	2.377276411	3.064729964	2.894720937	1.132633762	2.894720937	3	ENSXETP00000026405.2	pex10
1049	Transcript_9548	18.81771286	0.00029818	0.011497709	13.11148929	1.074114185	0.117839387	3.975958099	1.191953572	1.074114185	0.559191673	1.074114185	3	ENSXETP00000001033.3	sh3glb1
1050	Transcript_104827	18.81042493	0.000299216	0.011526666	82.81579049	7.514221178	0.014487049	2.398056748	7.528708227	7.514221178	1.131880814	7.514221178	3	ENSXETP00000042158.3	slc3a2
1051	Transcript_129030	18.79668467	0.000301179	0.011591241	44.24085409	3.769209494	0.252686332	1.894157072	4.021895826	3.769209494	1.068688382	3.769209494	3	NA	NA
1052	Transcript_157645	18.79449193	0.000301494	0.011592312	24.63218843	2.056501814	0.182788043	2.010914875	2.239289857	2.056501814	1.070652008	2.056501814	3	ENSXETP00000062003.1	cyp2b6
1053	Transcript_119054	18.78689534	0.000302585	0.011623244	33.66251041	2.896004798	0.164223421	1.148640271	3.060228219	2.896004798	1.450718249	2.896004798	3	NA	NA
1054	Transcript_114242	18.78057652	0.000303497	0.011647184	36.93919448	2.952571005	0.405537584	1.55458051	3.358108589	2.952571005	1.142826273	2.952571005	3	ENSXETP00000015482.2	slc10a7
1055	Transcript_32249	18.75773035	0.000306814	0.011654577	58.3458377	5.187570091	0.116596973	2.388047812	5.304167064	5.187570091	1.13226829	5.187570091	3	ENSXETP00000032055.3	palm
1056	Transcript_76545	18.76419853	0.000305871	0.011654577	44.72338927	3.274669627	0.791093034	1.532777499	4.065762661	3.274669627	1.152559829	3.274669627	3	ENSXETP00000034381.3	znf638
1057	Transcript_108144	18.7620105	0.00030619	0.011654577	20.48897079	1.260293144	0.602340564	4.806478913	1.862633708	1.260293144	0.354642576	1.260293144	3	ENSXETP00000017674.3	scp2
1058	Transcript_114718	18.76416637	0.000305876	0.011654577	89.0566548	7.555702514	0.540357013	3.079172145	8.096059527	7.555702514	0.935868389	7.555702514	3	ENSXETP00000015093.3	ddx17
1059	Transcript_114727	18.76069869	0.000306381	0.011654577	50.21916073	4.53569618	0.029682068	3.719397653	4.565378248	4.53569618	0.651131441	4.53569618	3	ENSXETP00000009555.3	map7d1
1060	Transcript_123069	18.76302513	0.000306042	0.011654577	32.9123843	2.782164382	0.209870554	1.495506995	2.992034936	2.782164382	1.170653419	2.782164382	3	NA	NA
1061	Transcript_129101	18.77680107	0.000304042	0.011654577	74.25630877	6.210257742	0.540315783	3.964253935	6.750573525	6.210257742	0.56301711	6.210257742	3	ENSXETP00000036517.3	umod.3
1062	Transcript_134915	18.7702793	0.000304987	0.011654577	40.7042396	3.417067101	0.283318317	2.94648592	3.700385418	3.417067101	0.990008987	3.417067101	3	NA	NA
1063	Transcript_136381	18.77305795	0.000304584	0.011654577	70.90584319	6.098808362	0.347177382	4.565413387	6.445985745	6.098808362	0.402190591	6.098808362	3	ENSXETP00000000309.3	spint2
1064	Transcript_137898	18.7721328	0.000304718	0.011654577	39.89646598	3.405126502	0.221824951	1.674825036	3.626951453	3.405126502	1.098348827	3.405126502	3	ENSXETP00000034345.3	pnpla8
1065	Transcript_153332	18.75742326	0.000306859	0.011654577	40.54042361	3.271111335	0.414381721	1.991622354	3.685493056	3.271111335	1.067968704	3.271111335	3	NA	NA
1066	Transcript_75830	18.74925181	0.000308054	0.011689003	34.13472245	2.757845773	0.345310813	1.686166552	3.103156586	2.757845773	1.09481212	2.757845773	3	NA	NA
1067	Transcript_18528	18.73740095	0.000309796	0.01173353	82.45651237	7.459256462	0.036790117	4.391530221	7.496046579	7.459256462	0.441916439	7.459256462	3	ENSXETP00000061018.1	oaz2
1068	Transcript_134467	18.73732124	0.000309808	0.01173353	50.95282152	4.495487436	0.136587248	2.277402306	4.632074684	4.495487436	1.134250503	4.495487436	3	NA	NA
1069	Transcript_115872	18.73054276	0.000310808	0.011760421	36.43599688	3.139384995	0.172978358	1.22316816	3.312363353	3.139384995	1.371752232	3.139384995	3	ENSXETP00000060438.1	spg20
1070	Transcript_157088	18.72435134	0.000311725	0.011784092	38.96720312	3.203917178	0.338555834	1.400408818	3.542473011	3.203917178	1.226503678	3.203917178	3	ENSXETP00000063302.1	bmpr1b
1071	Transcript_82268	18.71348764	0.000313341	0.011823058	41.33083041	3.326928334	0.430419884	1.430740086	3.757348219	3.326928334	1.207075474	3.326928334	3	ENSXETP00000006423.3	mogat1
1072	Transcript_123624	18.71489674	0.000313131	0.011823058	23.4973132	1.994590234	0.141529148	1.900643781	2.136119382	1.994590234	1.068534925	1.994590234	3	ENSXETP00000058971.1	egfl8
1073	Transcript_8797	18.70893278	0.00031402	0.011837664	41.16771363	3.291006846	0.451512576	2.044898069	3.742519421	3.291006846	1.078150608	3.291006846	3	ENSXETP00000018796.3	snx7
1074	Transcript_73248	18.69978294	0.00031539	0.011845149	35.93159403	2.904311805	0.362196744	1.299851802	3.266508548	2.904311805	1.301962632	2.904311805	3	NA	NA
1075	Transcript_119816	18.70045993	0.000315289	0.011845149	29.43997788	2.283085891	0.393275735	1.726177577	2.676361626	2.283085891	1.084057861	2.283085891	3	ENSXETP00000002320.3	ufl1
1076	Transcript_129981	18.70100304	0.000315207	0.011845149	27.32343036	2.30554245	0.178405765	3.282641188	2.483948215	2.30554245	0.848576617	2.30554245	3	ENSXETP00000061817.1	glo1
1077	Transcript_137746	18.70237015	0.000315002	0.011845149	38.16590152	3.396744942	0.072882469	2.985637143	3.469627411	3.396744942	0.973876866	3.396744942	3	ENSXETP00000060103.1
1078	Transcript_152393	18.6875346	0.000317234	0.011903319	26.22374024	2.291429944	0.092546442	2.369955214	2.383976386	2.291429944	1.132853827	2.291429944	3	NA	NA
1079	Transcript_12446	18.67643635	0.000318913	0.011955241	43.56158689	3.659532558	0.300611704	1.712906471	3.960144263	3.659532558	1.087193747	3.659532558	3	ENSXETP00000063686.1	fahd2a
1080	Transcript_58221	18.67395062	0.00031929	0.011958304	87.53721264	7.732581518	0.225346904	2.95412852	7.957928422	7.732581518	0.986862192	7.732581518	3	ENSXETP00000056568.1
1081	Transcript_69189	18.66845238	0.000320126	0.011978531	76.63936442	6.530826583	0.436388364	1.819701824	6.967214948	6.530826583	1.071577494	6.530826583	3	ENSXETP00000059355.1	COL6A3
1082	Transcript_145702	18.66089653	0.000321279	0.012010553	45.17833142	3.984166333	0.122954705	4.358206037	4.107121038	3.984166333	0.450104711	3.984166333	3	ENSXETP00000024873.2	hnrnpu
1083	Transcript_90167	18.64797859	0.000323259	0.012073426	38.90729242	3.206582897	0.330443687	1.719203232	3.537026583	3.206582897	1.085653493	3.206582897	3	NA	NA
1084	Transcript_67698	18.63695922	0.000324958	0.012125681	41.63710632	3.734441807	0.050749676	1.866924717	3.785191484	3.734441807	1.069411755	3.734441807	3	NA	NA
1085	Transcript_8191	18.63128069	0.000325837	0.012147271	33.75040467	2.815775309	0.252443298	2.653994492	3.068218606	2.815775309	1.09584731	2.815775309	3	ENSXETP00000044780.3	cgn
1086	Transcript_31528	18.6265211	0.000326576	0.012163593	40.49779332	3.45591893	0.225698644	3.12052562	3.681617574	3.45591893	0.919459011	3.45591893	3	ENSXETP00000026288.3	LATS1
1087	Transcript_116951	18.61974618	0.00032763	0.012191627	64.84254853	5.831770868	0.063006272	2.500715024	5.894777139	5.831770868	1.124428623	5.831770868	3	ENSXETP00000046142.3	coro6
1088	Transcript_103947	18.60819024	0.000329436	0.012247556	28.12918658	2.336757439	0.220441341	1.719751028	2.55719878	2.336757439	1.085524024	2.336757439	3	NA	NA
1089	Transcript_156423	18.60498328	0.000329938	0.012254988	34.46560056	2.763770937	0.369465478	2.847240561	3.133236415	2.763770937	1.030110369	2.763770937	3	ENSXETP00000047679.3	mapt
1090	Transcript_139648	18.59976236	0.000330759	0.012274186	24.27680824	1.875449134	0.331533433	1.725616278	2.206982567	1.875449134	1.084182094	1.875449134	3	NA	NA
1091	Transcript_74235	18.59435126	0.000331611	0.012283278	32.93661073	2.791455339	0.202782001	1.695429401	2.994237339	2.791455339	1.09199455	2.791455339	3	ENSXETP00000051240.3	scd
1092	Transcript_141641	18.5955119	0.000331428	0.012283278	25.518545	2.066371532	0.253496196	1.466858522	2.319867727	2.066371532	1.185931302	2.066371532	3	ENSXETP00000040360.3
1093	Transcript_81182	18.59130119	0.000332093	0.012289856	47.35112573	4.097110153	0.207537641	2.067711868	4.304647794	4.097110153	1.084680692	4.097110153	3	ENSXETP00000026683.3	kif11
1094	Transcript_47887	18.58745991	0.0003327	0.012301075	44.13407294	3.796757563	0.215430886	1.834187072	4.012188449	3.796757563	1.070729323	3.796757563	3	ENSXETP00000009075.2	limk2
1095	Transcript_136383	18.58491451	0.000333103	0.012304728	32.83912627	2.43763053	0.547744585	5.446171256	2.985375115	2.43763053	0.262035509	2.43763053	3	ENSXETP00000021306.2
1096	Transcript_155115	18.57280469	0.000335027	0.012364509	46.41331149	3.968628122	0.250763832	1.948929426	4.219391953	3.968628122	1.067158251	3.968628122	3	ENSXETP00000033368.1	mfsd6
1097	Transcript_89514	18.55537152	0.000337816	0.012456084	29.33177819	2.404866979	0.261658311	2.26023988	2.66652529	2.404866979	1.134331699	2.404866979	3	NA	NA
1098	Transcript_131241	18.55309883	0.000338181	0.012458197	81.53597741	7.065730803	0.34663078	2.837872289	7.412361583	7.065730803	1.033767209	7.065730803	3	ENSXETP00000020298.3	rhoa.2
1099	Transcript_119854	18.54919241	0.00033881	0.012470006	52.9437246	4.709980674	0.103085199	4.26013997	4.813065873	4.709980674	0.475351231	4.709980674	3	ENSXETP00000003780.3	hnrnpa3
1100	Transcript_2107	18.54140904	0.000340067	0.012482176	176.4920667	15.9072504	0.137482934	4.012088203	16.04473334	15.9072504	0.547579267	15.9072504	3	ENSXETP00000033121.3	rps10
1101	Transcript_115206	18.54391466	0.000339662	0.012482176	48.36057701	3.502668043	0.89374805	2.375787453	4.396416092	3.502668043	1.132680315	3.502668043	3	ENSXETP00000010997.2	per3
1102	Transcript_123465	18.54285053	0.000339834	0.012482176	83.10417087	7.545798408	0.009126217	3.007709417	7.554924625	7.545798408	0.964800168	7.545798408	3	ENSXETP00000057843.2	phb
1103	Transcript_151860	18.53445386	0.000341193	0.012512175	36.09817121	3.156103992	0.125547937	1.121138434	3.281651928	3.156103992	1.482831892	3.156103992	3	ENSXETP00000023657.3	alas1
1104	Transcript_53466	18.52982915	0.000341945	0.012528365	45.29357725	3.829427219	0.288170713	1.686536985	4.117597932	3.829427219	1.094698172	3.829427219	3	ENSXETP00000025424.3	cdc37
1105	Transcript_82393	18.52565832	0.000342623	0.012541877	37.0688067	3.28338246	0.086509058	1.605984899	3.369891518	3.28338246	1.122074662	3.28338246	3	NA	NA
1106	Transcript_89325	18.51841173	0.000343806	0.012565117	14.71329938	1.14298694	0.19458573	4.418967229	1.337572671	1.14298694	0.435318215	1.14298694	3	ENSXETP00000061935.1
1107	Transcript_117745	18.51796261	0.00034388	0.012565117	32.23302335	2.634129295	0.296145555	2.211976443	2.93027485	2.634129295	1.129036352	2.634129295	3	ENSXETP00000055426.2	prpf4
1108	Transcript_11992	18.5089632	0.000345354	0.012607615	28.43404599	2.249830723	0.335082549	1.689339711	2.584913272	2.249830723	1.093839167	2.249830723	3	ENSXETP00000019819.2	satb1
1109	Transcript_8525	18.50684713	0.000345702	0.012608927	28.93472875	2.109594247	0.520835639	3.048557062	2.630429886	2.109594247	0.948146289	2.109594247	3	ENSXETP00000012371.1	paics.1
1110	Transcript_152382	18.49895155	0.000347002	0.012644953	21.65416609	1.791030798	0.177529756	1.575023915	1.968560554	1.791030798	1.134221963	1.791030798	3	NA	NA
1111	Transcript_154779	18.49567744	0.000347543	0.012653256	47.17580517	4.122436735	0.166272826	1.999941564	4.288709561	4.122436735	1.068965709	4.122436735	3	ENSXETP00000034329.2	dnajb9
1112	Transcript_138446	18.49141735	0.000348248	0.012667511	34.96060246	2.544004544	0.634232044	2.943726444	3.178236587	2.544004544	0.991144383	2.544004544	3	ENSXETP00000029920.3	dhx8
1113	Transcript_119589	18.48750226	0.000348897	0.012679712	27.8584025	2.353554084	0.179027961	1.559671169	2.532582045	2.353554084	1.140637876	2.353554084	3	ENSXETP00000048666.2	ctps2
1114	Transcript_6745	18.46433452	0.000352761	0.012785698	48.49317303	4.007537441	0.400932834	1.996776903	4.408470275	4.007537441	1.068556696	4.007537441	3	ENSXETP00000059912.1	XRCC5
1115	Transcript_61866	18.46511034	0.000352631	0.012785698	41.28714805	3.544161509	0.209215586	2.481759721	3.753377095	3.544161509	1.126365847	3.544161509	3	NA	NA
1116	Transcript_64605	18.46768357	0.0003522	0.012785698	91.88655346	7.878327627	0.474995415	2.921681013	8.353323042	7.878327627	1.000191869	7.878327627	3	ENSXETP00000047045.3	capza2
1117	Transcript_71716	18.44388822	0.000356207	0.012899038	61.57645549	4.556700042	1.041159547	2.441805295	5.59785959	4.556700042	1.129558703	4.556700042	3	ENSXETP00000045538.3	exoc1
1118	Transcript_138513	18.4387474	0.000357079	0.012919038	39.44478722	3.412012872	0.173876876	3.007541757	3.585889748	3.412012872	0.96486897	3.412012872	3	ENSXETP00000021108.2	cpxm2
1119	Transcript_131878	18.43616318	0.000357518	0.012923361	33.1241592	2.327513383	0.683773817	2.076588902	3.0112872	2.327513383	1.0874544	2.327513383	3	ENSXETP00000012343.3	dhps
1120	Transcript_101541	18.42040905	0.000360206	0.013008892	57.45901099	4.491243817	0.732302636	2.163503043	5.223546454	4.491243817	1.116446297	4.491243817	3	ENSXETP00000008764.2	ndufv2
1121	Transcript_77663	18.41280926	0.000361509	0.013044331	41.64891448	3.633866987	0.152397965	1.856574354	3.786264952	3.633866987	1.069756818	3.633866987	3	NA	NA
1122	Transcript_19735	18.41022917	0.000361953	0.013048701	47.1922546	3.881187705	0.409017259	2.079721219	4.290204963	3.881187705	1.088457662	3.881187705	3	ENSXETP00000023371.3	uvssa
1123	Transcript_9305	18.39117808	0.000365246	0.013155689	34.84961114	3.06803763	0.100108838	1.654094627	3.168146468	3.06803763	1.105066147	3.06803763	3	ENSXETP00000003231.3	GUCA1B
1124	Transcript_126012	18.38842707	0.000365724	0.013161185	103.0402589	9.358277017	0.009019249	2.74743051	9.367296266	9.358277017	1.067045817	9.358277017	3	ENSXETP00000024496.2	thbs1
1125	Transcript_99507	18.38263128	0.000366733	0.013176037	73.00159408	6.392671991	0.243836562	2.202276046	6.636508553	6.392671991	1.126979417	6.392671991	3	ENSXETP00000046012.3	znf385a
1126	Transcript_145824	18.38231473	0.000366788	0.013176037	9.911931274	0.891062035	0.010022627	6.226400128	0.901084661	0.891062035	0.195241891	0.891062035	3	ENSXETP00000020310.3	trim29
1127	Transcript_83808	18.37722794	0.000367676	0.013196217	23.96857618	2.010983346	0.167978125	1.981424452	2.178961471	2.010983346	1.067105371	2.010983346	3	NA	NA
1128	Transcript_59106	18.37135892	0.000368703	0.013221352	60.69702439	5.394360598	0.12355071	1.958770132	5.517911308	5.394360598	1.0667557	5.394360598	3	ENSXETP00000033998.3	plekha1
1129	Transcript_98915	18.36710211	0.00036945	0.013236398	39.1087895	2.72302198	0.832322519	1.149428004	3.5553445	2.72302198	1.449822748	2.72302198	3	ENSXETP00000059689.1	madd
1130	Transcript_127925	18.35313864	0.000371911	0.013312753	24.26115215	2.058448431	0.147110856	1.549314124	2.205559287	2.058448431	1.145123145	2.058448431	3	NA	NA
1131	Transcript_76707	18.34506375	0.000373341	0.013316809	36.64973766	2.578300201	0.753494132	2.195432773	3.331794333	2.578300201	1.125369082	2.578300201	3	ENSXETP00000021375.1	mipep
1132	Transcript_79479	18.34828083	0.00037277	0.013316809	42.7507475	3.773139151	0.11329244	1.924724571	3.886431591	3.773139151	1.067937947	3.773139151	3	ENSXETP00000001972.3	tmem38b
1133	Transcript_108893	18.34523998	0.00037331	0.013316809	16.14347741	1.04275331	0.424835546	4.549048164	1.467588856	1.04275331	0.405723997	1.04275331	3	ENSXETP00000049183.3	fam3c
1134	Transcript_113155	18.35020295	0.00037243	0.013316809	35.97604545	3.010141698	0.260407889	1.666359498	3.270549587	3.010141698	1.101051235	3.010141698	3	ENSXETP00000018796.3	snx7
1135	Transcript_56228	18.34040407	0.000374169	0.013332609	24.88181297	2.010572457	0.25141054	2.90101125	2.261982997	2.010572457	1.00861917	2.010572457	3	ENSXETP00000015653.3	hagh
1136	Transcript_145908	18.33886171	0.000374443	0.013332609	17.53064216	1.456931535	0.136763207	3.611316867	1.593694741	1.456931535	0.696551223	1.456931535	3	NA	NA
1137	Transcript_90046	18.32781806	0.000376414	0.013390989	62.54693224	4.92796782	0.758116929	1.962472431	5.686084749	4.92796782	1.066654616	4.92796782	3	ENSXETP00000032599.2	dnttip1
1138	Transcript_18923	18.32561401	0.000376808	0.013393245	50.17541961	4.038299598	0.523102185	1.614951525	4.561401783	4.038299598	1.118741279	4.038299598	3	ENSXETP00000023784.3	myzap
1139	Transcript_129889	18.31339591	0.000379003	0.01345942	76.96298168	6.851729372	0.144905326	2.834497004	6.996634698	6.851729372	1.035076969	6.851729372	3	ENSXETP00000008857.2	hspa1a
1140	Transcript_33290	18.30188326	0.000381082	0.013521396	31.52381791	2.398352701	0.467448927	2.055092104	2.865801628	2.398352701	1.080948178	2.398352701	3	ENSXETP00000038222.2	nbl1
1141	Transcript_119898	18.29897839	0.000381609	0.013528209	72.25456875	6.515105052	0.053492107	2.669615488	6.568597159	6.515105052	1.091535618	6.515105052	3	ENSXETP00000050337.3	capn1
1142	Transcript_108956	18.29054685	0.000383141	0.013570634	38.25806874	3.244665566	0.233340683	3.174085842	3.478006249	3.244665566	0.897106118	3.244665566	3	ENSXETP00000052932.1	atpaf1
1143	Transcript_69568	18.28316645	0.000384487	0.013606402	39.69767206	2.744253637	0.864625642	2.650333682	3.608879278	2.744253637	1.096824826	2.744253637	3	ENSXETP00000019024.3	pmm1
1144	Transcript_79880	18.27323736	0.000386306	0.013658808	48.16099262	4.218451727	0.159820329	1.647840419	4.378272057	4.218451727	1.107160737	4.218451727	3	ENSXETP00000054036.2	uba5
1145	Transcript_12659	18.26643559	0.000387556	0.013691062	30.971175	2.320073157	0.495488207	2.28271692	2.815561364	2.320073157	1.134214321	2.320073157	3	ENSXETP00000050202.3	fbxo32
1146	Transcript_3592	18.25556633	0.000389563	0.01371342	114.9110131	10.29175294	0.154702802	3.661699655	10.44645574	10.29175294	0.674883207	10.29175294	3	ENSXETP00000001672.2	pcsk5
1147	Transcript_9894	18.24402029	0.000391707	0.01371342	54.62421266	4.490013812	0.475823703	2.278453402	4.965837515	4.490013812	1.134243534	4.490013812	3	ENSXETP00000060173.1	ZZZ3
1148	Transcript_18549	18.24900011	0.000390781	0.01371342	75.36557136	6.55310546	0.298310118	2.622238884	6.851415578	6.55310546	1.103882752	6.55310546	3	ENSXETP00000029517.3	ap2b1
1149	Transcript_31227	18.24109332	0.000392252	0.01371342	12.6370818	0.887348226	0.261477392	4.928080469	1.148825618	0.887348226	0.33359275	0.887348226	3	ENSXETP00000014664.3	kdm3b
1150	Transcript_78973	18.25150062	0.000390317	0.01371342	39.23747811	3.421261541	0.145781924	1.830473663	3.567043465	3.421261541	1.070928117	3.421261541	3	ENSXETP00000060683.1
1151	Transcript_83124	18.26109425	0.000388541	0.01371342	27.61752726	2.41378124	0.096903056	2.832186927	2.510684296	2.41378124	1.035970914	2.41378124	3	NA	NA
1152	Transcript_89721	18.24534949	0.000391459	0.01371342	68.71413812	6.108059195	0.138680634	2.520686443	6.246739829	6.108059195	1.122059527	6.108059195	3	ENSXETP00000006070.2	napa
1153	Transcript_97874	18.246034	0.000391332	0.01371342	33.14118372	2.675817255	0.337017628	2.747443213	3.012834883	2.675817255	1.067041459	2.675817255	3	ENSXETP00000060525.1	htt
1154	Transcript_112860	18.24817194	0.000390935	0.01371342	63.46475446	5.699556183	0.06996695	2.509460411	5.769523133	5.699556183	1.123434118	5.699556183	3	ENSXETP00000027388.1	nrbp1
1155	Transcript_125962	18.24336746	0.000391828	0.01371342	65.59072708	5.622081098	0.340712272	2.417181634	5.962793371	5.622081098	1.130999393	5.622081098	3	ENSXETP00000031141.2	smarcd2
1156	Transcript_130581	18.24106236	0.000392258	0.01371342	86.5537431	7.796561337	0.071960762	2.420204873	7.8685221	7.796561337	1.130841875	7.796561337	3	ENSXETP00000012529.3	mroh1
1157	Transcript_145930	18.25058625	0.000390486	0.01371342	91.66116723	8.20189456	0.130938824	2.559161932	8.332833384	8.20189456	1.116452416	8.20189456	3	ENSXETP00000060283.1
1158	Transcript_13067	18.23102259	0.000394133	0.0137671	104.981958	9.536894912	0.006919451	2.791136668	9.543814363	9.536894912	1.051480301	9.536894912	3	ENSXETP00000036400.2	uqcrc2
1159	Transcript_59561	18.22377561	0.000395493	0.013790772	51.3154686	4.37810215	0.28694045	2.115541819	4.6650426	4.37810215	1.100500665	4.37810215	3	ENSXETP00000033408.2	snx33
1160	Transcript_133230	18.22389689	0.00039547	0.013790772	23.72689102	1.862061583	0.294928509	1.630685999	2.156990092	1.862061583	1.113078488	1.862061583	3	ENSXETP00000038165.3	ephx2
1161	Transcript_53106	18.20674288	0.000398707	0.013878908	5.984045089	0.503883196	0.040120903	5.738511665	0.544004099	0.503883196	0.232209897	0.503883196	3	ENSXETP00000001676.3	notch1
1162	Transcript_122476	18.20767005	0.000398531	0.013878908	34.97445431	2.757220915	0.422274931	3.137426016	3.179495846	2.757220915	0.912550092	2.757220915	3	ENSXETP00000009953.3	rlim
1163	Transcript_50124	18.19657905	0.000400637	0.013924581	43.85441861	3.733451833	0.253313495	4.432258972	3.986765328	3.733451833	0.43216754	3.733451833	3	ENSXETP00000028143.3	sptan1
1164	Transcript_109218	18.19620892	0.000400707	0.013924581	3.600715062	0.321021186	0.006316547	6.197175033	0.327337733	0.321021186	0.197070861	0.321021186	3	ENSXETP00000025061.3	col18a1
1165	Transcript_15404	18.18588002	0.000402679	0.013981073	42.38201298	3.6555318	0.197378471	1.917351511	3.852910271	3.6555318	1.068131385	3.6555318	3	ENSXETP00000007496.3	dlg1
1166	Transcript_138903	18.18313054	0.000403205	0.013987343	25.13531629	1.919818252	0.365210502	1.677900298	2.285028754	1.919818252	1.097380537	1.919818252	3	ENSXETP00000004401.3	tpra1
1167	Transcript_146048	18.18075301	0.000403661	0.013991152	34.75866992	3.053103201	0.106775883	3.500747383	3.159879084	3.053103201	0.746463474	3.053103201	3	NA	NA
1168	Transcript_68418	18.16781706	0.000406149	0.014004283	43.28103595	3.602663649	0.331975982	1.647434981	3.934639632	3.602663649	1.107297655	3.602663649	3	ENSXETP00000019419.3	fzd2
1169	Transcript_72299	18.17267576	0.000405213	0.014004283	26.84100452	2.255997762	0.184093558	1.397641808	2.44009132	2.255997762	1.228350539	2.255997762	3	ENSXETP00000063826.1	slc10a3
1170	Transcript_79592	18.16992494	0.000405743	0.014004283	62.64608351	5.53735768	0.157740821	2.318022966	5.695098501	5.53735768	1.133881105	5.53735768	3	ENSXETP00000032012.3	tm9sf1
1171	Transcript_81902	18.16541931	0.000406612	0.014004283	28.55365618	2.268484219	0.327302707	2.062776864	2.595786926	2.268484219	1.083189	2.268484219	3	NA	NA
1172	Transcript_119601	18.17242557	0.000405261	0.014004283	40.57871668	3.189542098	0.499432145	2.839752859	3.688974243	3.189542098	1.033035645	3.189542098	3	NA	NA
1173	Transcript_146071	18.16812191	0.00040609	0.014004283	37.7094121	3.00597558	0.422152794	2.470141886	3.428128373	3.00597558	1.127413196	3.00597558	3	ENSXETP00000022644.3	pik3c3
1174	Transcript_146334	18.16439905	0.000406809	0.014004283	57.51039067	4.487608793	0.74060854	1.88951254	5.228217333	4.487608793	1.068800222	4.487608793	3	ENSXETP00000043169.3	spty2d1
1175	Transcript_155314	18.17607726	0.000404559	0.014004283	31.55721245	2.645936908	0.222900587	2.347916721	2.868837495	2.645936908	1.133392834	2.645936908	3	ENSXETP00000023224.2	tjap1
1176	Transcript_77182	18.16007153	0.000407647	0.014019173	26.92266783	2.135378697	0.312136561	1.715831344	2.447515258	2.135378697	1.086466292	2.135378697	3	NA	NA
1177	Transcript_100239	18.15858259	0.000407935	0.014019173	32.05858859	2.280476659	0.633940486	1.784584236	2.914417144	2.280476659	1.074618453	2.280476659	3	ENSXETP00000032401.3	nek6
1178	Transcript_112280	18.15375596	0.000408872	0.014039428	32.06078291	2.667832026	0.246784602	2.183186937	2.914616628	2.667832026	1.122195936	2.667832026	3	ENSXETP00000061074.1	got1
1179	Transcript_83294	18.14427637	0.000410717	0.014090836	27.43935563	2.41643549	0.078051385	2.407398913	2.494486876	2.41643549	1.131474405	2.41643549	3	ENSXETP00000047766.3	sumo1
1180	Transcript_73415	18.12983485	0.000413545	0.014170589	110.7514717	10.05050573	0.017809876	3.576016379	10.06831561	10.05050573	0.712176228	10.05050573	3	ENSXETP00000003783.3	nfe2l2
1181	Transcript_119189	18.12882807	0.000413742	0.014170589	64.05040436	4.918384663	0.90437937	2.786784439	5.822764033	4.918384663	1.053078108	4.918384663	3	ENSXETP00000015422.3	vcl
1182	Transcript_103053	18.12593427	0.000414312	0.014178078	71.40238645	6.125357018	0.365769023	2.740847613	6.491126041	6.125357018	1.069289912	6.125357018	3	ENSXETP00000060716.1	shroom2
1183	Transcript_68547	18.11523912	0.000416422	0.014226223	139.7027361	12.36217429	0.338074442	6.232244741	12.70024873	12.36217429	0.194881456	12.36217429	3	ENSXETP00000046168.3	krt12
1184	Transcript_142269	18.11687679	0.000416098	0.014226223	26.76622691	2.282818212	0.150475143	2.219259726	2.433293356	2.282818212	1.130390404	2.282818212	3	ENSXETP00000008108.3	cutc
1185	Transcript_78675	18.10990717	0.000417478	0.014250266	50.22569843	4.475002642	0.090969942	3.870637851	4.565972585	4.475002642	0.594773007	4.475002642	3	ENSXETP00000019672.2	mdh2
1186	Transcript_50125	18.10263851	0.000418922	0.0142816	47.88268097	4.039830124	0.313140873	4.73493631	4.352970997	4.039830124	0.367910901	4.039830124	3	ENSXETP00000028143.3	sptan1
1187	Transcript_113510	18.10173335	0.000419102	0.0142816	55.58849045	5.005711574	0.047787557	2.140840937	5.053499132	5.005711574	1.10912274	5.005711574	3	ENSXETP00000043383.3	rnf13
1188	Transcript_115888	18.09992752	0.000419462	0.014281824	106.4599859	9.674479525	0.003701011	2.815422495	9.678180537	9.674479525	1.0423947	9.674479525	3	ENSXETP00000061271.1	ostf1
1189	Transcript_18822	18.09080954	0.000421282	0.014319707	24.84061983	1.92555385	0.332684316	3.587426076	2.258238166	1.92555385	0.707089605	1.92555385	3	ENSXETP00000020001.3	fam107b
1190	Transcript_59309	18.09220011	0.000421004	0.014319707	100.4044631	9.122779197	0.004899262	2.718412558	9.127678459	9.122779197	1.076715684	9.122779197	3	ENSXETP00000011316.3	aldh7a1
1191	Transcript_69064	18.0889838	0.000421648	0.014320097	30.74412344	2.596449997	0.198470315	2.369033733	2.794920312	2.596449997	1.132879983	2.596449997	3	ENSXETP00000019956.2	aurkb
1192	Transcript_122556	18.08697261	0.000422051	0.014321759	64.02898212	5.197223683	0.623592873	2.298721095	5.820816556	5.197223683	1.134087107	5.197223683	3	ENSXETP00000044000.3	ak4
1193	Transcript_18208	18.07703573	0.000424048	0.014341391	46.56411036	3.924000733	0.309100209	1.33871451	4.233100942	3.924000733	1.270726052	3.924000733	3	ENSXETP00000044445.3	colgalt1
1194	Transcript_90941	18.07928707	0.000423594	0.014341391	103.4972691	9.162403026	0.246439616	4.141344574	9.408842643	9.162403026	0.508370337	9.162403026	3	ENSXETP00000009722.3	mylpf
1195	Transcript_107923	18.07774526	0.000423905	0.014341391	72.10044622	6.519034031	0.035551989	2.169407599	6.55458602	6.519034031	1.118243388	6.519034031	3	ENSXETP00000025729.3	dctn1
1196	Transcript_154618	18.07975037	0.000423501	0.014341391	28.18514135	2.325397337	0.23688824	3.091709486	2.562285577	2.325397337	0.930908402	2.325397337	3	ENSXETP00000028081.3	lpp
1197	Transcript_19161	18.0708282	0.0004253	0.014364727	55.98942778	4.815852245	0.274095735	2.301994998	5.08994798	4.815852245	1.134056803	4.815852245	3	ENSXETP00000044689.3	slc9a1
1198	Transcript_112183	18.07009508	0.000425448	0.014364727	52.16528267	4.307549744	0.43474868	2.220953005	4.742298424	4.307549744	1.130680242	4.307549744	3	ENSXETP00000061888.1
1199	Transcript_131374	18.06632055	0.000426211	0.014378501	68.5356095	6.199185652	0.031324302	2.642867735	6.230509955	6.199185652	1.098778431	6.199185652	3	ENSXETP00000008186.3	tmbim4
1200	Transcript_132299	18.06355063	0.000426772	0.014385432	30.90323198	2.072199009	0.737185716	2.01611668	2.809384725	2.072199009	1.071588713	2.072199009	3	ENSXETP00000009198.2	MGC107780
1201	Transcript_132456	18.05699441	0.000428103	0.014418283	55.65230609	4.999304316	0.059996238	1.794999878	5.059300554	4.999304316	1.0735492	4.999304316	3	ENSXETP00000031929.2	otud6b
1202	Transcript_71418	18.05319835	0.000428876	0.014432285	29.89647224	2.319676192	0.398184921	1.254319259	2.717861113	2.319676192	1.342055903	2.319676192	3	ENSXETP00000007247.2	f2rl2
1203	Transcript_76186	18.04959651	0.00042961	0.014444978	51.60349426	3.744271618	0.946955132	2.521338376	4.691226751	3.744271618	1.121976229	3.744271618	3	ENSXETP00000003111.3	rapgef1
1204	Transcript_77746	18.04605924	0.000430333	0.014457249	128.7688569	11.70140459	0.004855124	3.166977596	11.70625971	11.70140459	0.900146177	11.70140459	3	ENSXETP00000023321.3	anxa7
1205	Transcript_14270	18.0439425	0.000430766	0.01445978	65.93292536	5.974608723	0.019293582	2.059350542	5.993902305	5.974608723	1.082176956	5.974608723	3	ENSXETP00000018038.2	fnbp1l
1206	Transcript_68183	18.02209991	0.000435257	0.014598448	10.62200763	0.940818419	0.024818638	5.362735658	0.965637057	0.940818419	0.271810638	0.940818419	3	ENSXETP00000043707.3	cct8
1207	Transcript_97218	18.01975351	0.000435743	0.014602616	33.51524023	2.669119913	0.377720108	1.412965155	3.046840021	2.669119913	1.218280215	2.669119913	3	ENSXETP00000003924.3	INHBA
1208	Transcript_16351	18.01237407	0.000437272	0.01461755	77.30149961	6.639184418	0.388224637	2.626797355	7.027409055	6.639184418	1.10279539	6.639184418	3	ENSXETP00000045430.2	apex1
1209	Transcript_49890	18.01306009	0.00043713	0.01461755	19.97249785	1.374634654	0.441046969	4.928762651	1.815681622	1.374634654	0.333479767	1.374634654	3	ENSXETP00000025754.3	COL5A3
1210	Transcript_73403	18.0134947	0.00043704	0.01461755	44.88516395	3.705432056	0.375037394	1.543810754	4.08046945	3.705432056	1.147559812	3.705432056	3	NA	NA
1211	Transcript_81785	18.00835243	0.000438108	0.014633401	35.29525035	2.793763542	0.41489558	2.970920572	3.208659123	2.793763542	0.979941607	2.793763542	3	ENSXETP00000040187.3	wdr26
1212	Transcript_127096	17.995923	0.000440702	0.014683656	83.19267005	7.548508453	0.014461552	2.898867494	7.562970005	7.548508453	1.009489117	7.548508453	3	ENSXETP00000023586.3	mbp
1213	Transcript_127104	17.9982898	0.000440207	0.014683656	39.0591555	3.228442144	0.322390174	1.653002445	3.550832318	3.228442144	1.105429582	3.228442144	3	ENSXETP00000040674.2	acbd5
1214	Transcript_137616	17.99757804	0.000440356	0.014683656	57.99441754	4.342379779	0.929839997	1.764536734	5.272219776	4.342379779	1.077147466	4.342379779	3	ENSXETP00000041035.3	vwa8
1215	Transcript_13516	17.98185831	0.000443655	0.014757743	31.59646398	2.312558075	0.559847741	3.356707706	2.872405816	2.312558075	0.814024729	2.312558075	3	ENSXETP00000029920.3	dhx8
1216	Transcript_127999	17.98263359	0.000443492	0.014757743	23.60704847	1.995444605	0.15065071	1.587690286	2.146095316	1.995444605	1.129128828	1.995444605	3	NA	NA
1217	Transcript_108305	17.97978948	0.000444091	0.01476011	41.60567067	3.684686525	0.097647173	1.47604258	3.782333697	3.684686525	1.180896139	3.684686525	3	ENSXETP00000024471.3	katnbl1
1218	Transcript_5330	17.97689714	0.000444702	0.014768262	32.98320107	2.685813349	0.312659475	3.846514499	2.998472824	2.685813349	0.603299602	2.685813349	3	ENSXETP00000015090.3	rhoc
1219	Transcript_68909	17.96721838	0.00044675	0.014813284	27.46898248	2.100956366	0.396223859	2.24315557	2.497180226	2.100956366	1.133517742	2.100956366	3	ENSXETP00000004252.2	arhgap1
1220	Transcript_106382	17.96703174	0.00044679	0.014813284	35.44212232	2.86282422	0.3591869	2.088318265	3.22201112	2.86282422	1.09126649	2.86282422	3	ENSXETP00000036517.3	umod.3
1221	Transcript_16692	17.96312141	0.00044762	0.01482866	31.61293078	2.71946075	0.154442048	2.857841686	2.873902798	2.71946075	1.025936543	2.71946075	3	NA	NA
1222	Transcript_18482	17.95609099	0.000449117	0.01486607	31.8588228	2.488302956	0.407953662	2.216154273	2.896256618	2.488302956	1.129834025	2.488302956	3	ENSXETP00000027393.3	tmem94
1223	Transcript_148466	17.95253186	0.000449877	0.014879038	25.55968519	2.040207824	0.28339992	1.644563785	2.323607745	2.040207824	1.108271268	2.040207824	3	NA	NA
1224	Transcript_82624	17.94963528	0.000450496	0.014887344	44.00435915	3.55274527	0.447651017	1.946816214	4.000396287	3.55274527	1.067238082	3.55274527	3	ENSXETP00000053455.2	cyp2c18
1225	Transcript_72143	17.94744218	0.000450965	0.014890689	53.0498909	4.166119156	0.656598198	1.703603823	4.822717354	4.166119156	1.08965005	4.166119156	3	ENSXETP00000014694.3	kif20a
1226	Transcript_81551	17.93732111	0.000453138	0.014950216	63.94653174	4.793006026	1.020315041	2.136387561	5.813321067	4.793006026	1.10762567	4.793006026	3	ENSXETP00000038304.3	sart3
1227	Transcript_114189	17.93397233	0.000453859	0.014961803	34.95739076	2.93087032	0.247074295	2.697026273	3.177944615	2.93087032	1.083449146	2.93087032	3	ENSXETP00000024742.3	tmem106b
1228	Transcript_52760	17.9305171	0.000454604	0.014974165	50.29439964	4.281078103	0.291140047	2.04557396	4.572218149	4.281078103	1.078329368	4.281078103	3	ENSXETP00000043242.2	ttc22
1229	Transcript_54673	17.90981875	0.000459093	0.015097457	4.443331068	0.388970885	0.014968303	5.987868152	0.403939188	0.388970885	0.211532997	0.388970885	3	ENSXETP00000018967.3	flnb
1230	Transcript_156184	17.91009066	0.000459034	0.015097457	52.96494879	3.870759014	0.944236331	3.782544766	4.814995345	3.870759014	0.62662996	3.870759014	3	ENSXETP00000015561.2	esyt2
1231	Transcript_152687	17.906602	0.000459795	0.015108249	59.78158522	4.525655092	0.909034474	1.634028914	5.434689566	4.525655092	1.111904874	4.525655092	3	ENSXETP00000021108.2	cpxm2
1232	Transcript_82357	17.90375671	0.000460417	0.015116392	24.6560067	1.964186397	0.277268758	1.819887739	2.241455155	1.964186397	1.071565309	1.964186397	3	ENSXETP00000055665.1	nmral1
1233	Transcript_81663	17.90171485	0.000460863	0.015118781	41.95941841	3.471711274	0.342781309	1.459979368	3.814492583	3.471711274	1.189790837	3.471711274	3	ENSXETP00000033252.1	psme4
1234	Transcript_154284	17.89926405	0.0004614	0.015124117	39.00390844	3.432231483	0.113578375	2.033469697	3.545809858	3.432231483	1.075287506	3.432231483	3	ENSXETP00000060817.1
1235	Transcript_138143	17.86864737	0.000468155	0.015333125	81.02989184	7.337913764	0.028440039	2.956338501	7.366353803	7.337913764	0.985951758	7.337913764	3	ENSXETP00000036931.3	dhrs7
1236	Transcript_69250	17.86583816	0.00046878	0.015341165	39.87679327	3.326543429	0.298619596	1.721739807	3.625163024	3.326543429	1.085059971	3.326543429	3	ENSXETP00000033737.2	man2a2
1237	Transcript_15985	17.8490851	0.000472523	0.015429332	106.2072059	9.305649543	0.349550991	3.494011595	9.655200533	9.305649543	0.749583169	9.305649543	3	ENSXETP00000049763.3	creg1
1238	Transcript_77543	17.84767341	0.00047284	0.015429332	49.93411246	3.02964766	1.509817109	1.319922497	4.539464769	3.02964766	1.285495297	3.02964766	3	ENSXETP00000053478.2	sptssa
1239	Transcript_105426	17.84695975	0.000473	0.015429332	28.43127376	2.384858774	0.199802477	1.645770207	2.584661251	2.384858774	1.107861318	2.384858774	3	ENSXETP00000054780.1	pebp4
1240	Transcript_132781	17.84823571	0.000472713	0.015429332	48.71748576	3.657258372	0.77160397	2.251268141	4.428862342	3.657258372	1.134064821	3.657258372	3	ENSXETP00000006114.3	mmp2
1241	Transcript_79004	17.83903907	0.000474782	0.015437655	62.9434518	5.709990617	0.012141365	2.000476388	5.722131982	5.709990617	1.069038353	5.709990617	3	ENSXETP00000015087.3	tomm22
1242	Transcript_89041	17.84243814	0.000474016	0.015437655	27.10555884	2.124749848	0.339391865	1.786162591	2.464141712	2.124749848	1.074446329	2.124749848	3	ENSXETP00000045217.3	ecm2.1
1243	Transcript_105793	17.84049927	0.000474453	0.015437655	29.14554045	2.41285686	0.236737727	3.38585003	2.649594587	2.41285686	0.800301629	2.41285686	3	ENSXETP00000031650.3	kdelc2
1244	Transcript_133965	17.84168664	0.000474185	0.015437655	55.90648133	4.640641621	0.441765773	1.770328514	5.082407393	4.640641621	1.076348656	4.640641621	3	ENSXETP00000017660.3	cc2d1b
1245	Transcript_135357	17.83551597	0.000475576	0.015451073	41.23906953	3.363262262	0.385744059	1.847843478	3.749006321	3.363262262	1.070094422	3.363262262	3	ENSXETP00000018628.3	uevld
1246	Transcript_132847	17.83004551	0.000476813	0.015478814	42.76315143	3.654707316	0.232851905	1.924819276	3.887559221	3.654707316	1.067935364	3.654707316	3	ENSXETP00000059195.1
1247	Transcript_11840	17.82174975	0.000478694	0.015483557	40.97074175	3.190386331	0.534226556	1.794046907	3.724612886	3.190386331	1.073640661	3.190386331	3	ENSXETP00000042586.3	cyp2r1
1248	Transcript_17311	17.81994609	0.000479104	0.015483557	26.04064687	2.076174385	0.291157149	2.768023626	2.367331534	2.076174385	1.05984927	2.076174385	3	ENSXETP00000015482.2	slc10a7
1249	Transcript_54872	17.8242149	0.000478134	0.015483557	20.89530298	1.424037885	0.475535114	3.957867227	1.899572998	1.424037885	0.565117869	1.424037885	3	ENSXETP00000045057.2	nono
1250	Transcript_67916	17.81927955	0.000479256	0.015483557	73.13127295	6.601356929	0.046940612	2.645938166	6.648297541	6.601356929	1.097981547	6.601356929	3	ENSXETP00000029925.3	pank3
1251	Transcript_131462	17.82664595	0.000477583	0.015483557	18.07657956	1.487555614	0.1557698	2.979111616	1.643325414	1.487555614	0.976565427	1.487555614	3	NA	NA
1252	Transcript_139119	17.8245457	0.000478059	0.015483557	31.11597229	2.669121377	0.159603377	2.497149911	2.828724754	2.669121377	1.12481542	2.669121377	3	ENSXETP00000021733.3	tars
1253	Transcript_31509	17.80819554	0.000481784	0.015545954	79.39372267	6.361409877	0.856201275	1.66378678	7.217611152	6.361409877	1.101883477	6.361409877	3	ENSXETP00000036517.3	umod.3
1254	Transcript_70283	17.80327293	0.000482911	0.015545954	35.88453876	2.586249532	0.675981265	2.373819977	3.262230797	2.586249532	1.132740406	2.586249532	3	ENSXETP00000057501.2	rac1
1255	Transcript_74662	17.80240914	0.000483109	0.015545954	71.53556901	6.134903359	0.368330187	2.933616995	6.503233546	6.134903359	0.995299132	6.134903359	3	ENSXETP00000003540.3	MGC76064
1256	Transcript_115660	17.80435324	0.000482663	0.015545954	35.72742348	2.958878409	0.28906918	1.563876461	3.247947589	2.958878409	1.138853299	2.958878409	3	ENSXETP00000015810.2
1257	Transcript_127710	17.80455336	0.000482617	0.015545954	25.88806168	2.222515602	0.13094455	3.43434291	2.353460152	2.222515602	0.777463603	2.222515602	3	ENSXETP00000054203.2	chchd3
1258	Transcript_61365	17.79654826	0.000484454	0.015564824	21.91258595	1.986425501	0.005627767	6.208720352	1.992053268	1.986425501	0.196342993	1.986425501	3	NA	NA
1259	Transcript_108975	17.79650382	0.000484465	0.015564824	42.79321654	3.349534337	0.540758076	1.900084782	3.890292413	3.349534337	1.068548098	3.349534337	3	ENSXETP00000032105.3	arid2
1260	Transcript_15528	17.79256963	0.00048537	0.015581538	33.89702703	2.82092169	0.260626222	3.332198076	3.081547912	2.82092169	0.825528893	2.82092169	3	ENSXETP00000007692.2	znfx1.2
1261	Transcript_114784	17.78916246	0.000486156	0.015594379	58.02233544	5.225244913	0.049512854	2.247625009	5.274757767	5.225244913	1.133853947	5.225244913	3	ENSXETP00000020078.3	tnik
1262	Transcript_59066	17.78727933	0.00048659	0.015595955	35.80165328	2.156479763	1.098215989	4.374296422	3.254695752	2.156479763	0.446126942	2.156479763	3	ENSXETP00000016489.3	vcan
1263	Transcript_131663	17.78200463	0.00048781	0.015622669	63.62648728	5.336568759	0.447657357	2.590753226	5.784226117	5.336568759	1.110716915	5.336568759	3	ENSXETP00000009636.2	myo1a
1264	Transcript_77487	17.77773253	0.0004888	0.015629627	33.73366655	2.89015532	0.176541639	2.112798444	3.066696959	2.89015532	1.099558197	2.89015532	3	ENSXETP00000036419.2	drosha
1265	Transcript_138169	17.77823833	0.000488683	0.015629627	62.4669515	5.224258832	0.45455494	1.959667399	5.678813772	5.224258832	1.066725246	5.224258832	3	NA	NA
1266	Transcript_634	17.77048307	0.000490485	0.015634059	44.40264958	2.836554592	1.200049916	1.480271224	4.036604508	2.836554592	1.178622056	2.836554592	3	ENSXETP00000028181.3	eya3
1267	Transcript_15515	17.77381461	0.00048971	0.015634059	30.51129029	2.30782365	0.465930013	2.388794588	2.773753663	2.30782365	1.132241018	2.30782365	3	ENSXETP00000033159.2
1268	Transcript_122822	17.77089813	0.000490388	0.015634059	28.15870072	2.396244228	0.163637655	1.548100769	2.559881884	2.396244228	1.145657146	2.396244228	3	ENSXETP00000055888.2	stx7
1269	Transcript_134205	17.77308399	0.00048988	0.015634059	85.73896344	7.566990242	0.227460979	3.031675663	7.794451222	7.566990242	0.954998775	7.566990242	3	ENSXETP00000042645.3	hgs
1270	Transcript_48813	17.7620359	0.000492455	0.015659839	82.08923921	6.899886286	0.562771824	2.914265873	7.46265811	6.899886286	1.00322262	6.899886286	3	ENSXETP00000016634.3	stat3.1
1271	Transcript_68776	17.76299313	0.000492231	0.015659839	60.66718708	5.370008121	0.145190704	2.360590888	5.515198825	5.370008121	1.133104351	5.370008121	3	ENSXETP00000012107.3	fkbp15
1272	Transcript_79914	17.7625678	0.000492331	0.015659839	66.71671344	5.872664672	0.192491095	2.039801715	6.065155767	5.872664672	1.076835713	5.872664672	3	ENSXETP00000030517.3	trio
1273	Transcript_33724	17.75819454	0.000493354	0.01567609	30.50316145	2.508622743	0.264391935	1.286130636	2.773014678	2.508622743	1.313640104	2.508622743	3	NA	NA
1274	Transcript_118936	17.7533334	0.000494493	0.015699963	38.30701407	3.077920481	0.404535343	4.003952622	3.482455824	3.077920481	0.550168424	3.077920481	3	ENSXETP00000024873.2	hnrnpu
1275	Transcript_83470	17.74329083	0.000496855	0.015762593	44.08427734	3.043159868	0.964501709	1.527118909	4.007661577	3.043159868	1.155185156	3.043159868	3	ENSXETP00000061518.1	napg
1276	Transcript_49936	17.72756543	0.000500577	0.01585414	42.33260648	3.352835618	0.495583153	2.15794923	3.848418771	3.352835618	1.114708142	3.352835618	3	ENSXETP00000054430.2	slc31a2
1277	Transcript_54462	17.7243055	0.000501352	0.01585414	28.23813251	2.220014846	0.347088109	2.559223513	2.567102955	2.220014846	1.116442267	2.220014846	3	ENSXETP00000035013.3	tst
1278	Transcript_122387	17.72799381	0.000500475	0.01585414	8.729062313	0.726321189	0.06722993	4.24634826	0.793551119	0.726321189	0.479044184	0.726321189	3	ENSXETP00000028894.3	mfsd14a
1279	Transcript_134487	17.72605133	0.000500937	0.01585414	18.67878394	1.649664658	0.048406609	4.976575047	1.698071267	1.649664658	0.325697584	1.649664658	3	ENSXETP00000018720.3	XB-GENE-5767840
1280	Transcript_135333	17.72119405	0.000502093	0.01585414	12.17845438	1.043315584	0.063816633	4.814683599	1.107132217	1.043315584	0.353163867	1.043315584	3	ENSXETP00000058610.1	ANO6
1281	Transcript_139216	17.72186147	0.000501934	0.01585414	15.72096431	1.25499587	0.174182703	3.973166324	1.429178573	1.25499587	0.560101294	1.25499587	3	ENSXETP00000038930.3	CPD
1282	Transcript_131881	17.71205363	0.000504275	0.015910634	31.2160266	2.03542016	0.80240044	1.954026112	2.8378206	2.03542016	1.06695417	2.03542016	3	ENSXETP00000009340.3	rab12
1283	Transcript_82460	17.71030327	0.000504694	0.015910699	70.87724896	5.908564128	0.534822142	4.79529314	6.443386269	5.908564128	0.356672596	5.908564128	3	ENSXETP00000053168.2	itm2b
1284	Transcript_84014	17.70875994	0.000505064	0.015910699	64.46354713	5.716837553	0.143484913	2.033537543	5.860322466	5.716837553	1.075303569	5.716837553	3	ENSXETP00000025928.3	tomm70
1285	Transcript_17817	17.68883119	0.000509863	0.016049368	101.3708076	8.713878558	0.501649408	3.328388785	9.215527967	8.713878558	0.827312055	8.713878558	3	ENSXETP00000027254.3	polr2a
1286	Transcript_119542	17.68646817	0.000510435	0.016054879	123.2600143	11.06558474	0.139871105	3.502252446	11.20545584	11.06558474	0.745767359	11.06558474	3	ENSXETP00000023577.3	COL5A2
1287	Transcript_67456	17.6833687	0.000511186	0.016062212	43.05457757	3.554995601	0.359056905	2.677722144	3.914052507	3.554995601	1.089211126	3.554995601	3	ENSXETP00000008206.3	clip1
1288	Transcript_118462	17.68223056	0.000511462	0.016062212	34.88386559	2.989655988	0.18160452	2.58005023	3.171260509	2.989655988	1.112781216	2.989655988	3	ENSXETP00000048165.2	mapk11
1289	Transcript_154246	17.67325354	0.000513645	0.016118259	58.65468808	5.128166507	0.204077865	4.12160377	5.332244371	5.128166507	0.514130205	5.128166507	3	ENSXETP00000025317.3	cav2
1290	Transcript_89218	17.65708929	0.0005176	0.016194412	29.49336085	2.540208886	0.141005737	1.086478737	2.681214623	2.540208886	1.525717791	2.540208886	3	ENSXETP00000063624.1
1291	Transcript_89496	17.65353084	0.000518474	0.016194412	146.483285	13.3143746	0.002287675	4.22420863	13.31666228	13.3143746	0.485048112	13.3143746	3	ENSXETP00000017402.3	calr
1292	Transcript_128465	17.65465152	0.000518199	0.016194412	44.55101161	4.017293978	0.032797987	1.994423619	4.050091965	4.017293978	1.068276049	4.017293978	3	ENSXETP00000040858.2	gorasp2
1293	Transcript_131436	17.65836762	0.000517286	0.016194412	34.2734049	2.864725218	0.251038864	2.436439589	3.115764082	2.864725218	1.129904241	2.864725218	3	NA	NA
1294	Transcript_152251	17.66014296	0.00051685	0.016194412	11.00317777	0.916073409	0.08421548	4.365980264	1.000288888	0.916073409	0.448177159	0.916073409	3	ENSXETP00000033762.3	rpl37a
1295	Transcript_158250	17.65364109	0.000518447	0.016194412	78.5037187	6.632445337	0.504256363	2.347661521	7.1367017	6.632445337	1.133398088	6.632445337	3	ENSXETP00000045488.2	pdgfra
1296	Transcript_135239	17.64872147	0.000519659	0.016218882	38.87949397	3.230085099	0.304414352	1.370332658	3.534499452	3.230085099	1.247258963	3.230085099	3	ENSXETP00000013472.3	mrgbp
1297	Transcript_145795	17.64565181	0.000520416	0.016229996	25.13057099	2.136120666	0.148476697	2.289854912	2.284597363	2.136120666	1.134161427	2.136120666	3	ENSXETP00000020164.3	cnksr1
1298	Transcript_113278	17.64182204	0.000521362	0.016246986	67.23538129	5.648099382	0.464208008	2.018014434	6.11230739	5.648099382	1.071951235	5.648099382	3	ENSXETP00000025162.3	cwf19l2
1299	Transcript_5265	17.63686071	0.000522591	0.016272736	81.24243428	7.228993962	0.156681882	2.817893529	7.385675844	7.228993962	1.041455174	7.228993962	3	ENSXETP00000042442.3	entpd2
1300	Transcript_104452	17.63250388	0.000523672	0.016293862	54.10475817	4.848221636	0.070392743	2.281789506	4.918614379	4.848221636	1.134220812	4.848221636	3	ENSXETP00000048969.3	prmt5
1301	Transcript_594	17.62631248	0.000525213	0.016308328	35.75548106	2.989214533	0.261283745	1.492922793	3.250498278	2.989214533	1.171980648	2.989214533	3	ENSXETP00000018115.2	adam17
1302	Transcript_55948	17.62426345	0.000525724	0.016308328	100.3960558	9.113927117	0.01298705	3.32154605	9.126914167	9.113927117	0.830511206	9.113927117	3	ENSXETP00000051452.3	naca
1303	Transcript_122718	17.62799804	0.000524793	0.016308328	48.60604592	3.861971258	0.556760189	1.600935453	4.418731447	3.861971258	1.123987124	3.861971258	3	ENSXETP00000030603.2	galnt1
1304	Transcript_155277	17.62415747	0.00052575	0.016308328	49.4970908	4.293190887	0.20654464	1.684480342	4.499735528	4.293190887	1.095332044	4.293190887	3	ENSXETP00000032804.3	nfx1
1305	Transcript_82673	17.61127861	0.000528972	0.016395698	26.61922726	2.173898096	0.246031656	3.612639819	2.419929751	2.173898096	0.695972332	2.173898096	3	ENSXETP00000011705.3	mrc2
1306	Transcript_16558	17.59853365	0.00053218	0.016482495	8.767772031	0.731545153	0.065525031	4.175797094	0.797070185	0.731545153	0.498507888	0.731545153	3	ENSXETP00000003278.2	arglu1
1307	Transcript_10355	17.59341894	0.000533473	0.016497271	38.79103985	3.141446559	0.385011608	1.341846492	3.526458168	3.141446559	1.268324666	3.141446559	3	ENSXETP00000027854.3	dlg1
1308	Transcript_78738	17.59349429	0.000533453	0.016497271	24.20420308	2.028004753	0.172377346	1.672974973	2.200382098	2.028004753	1.098934753	2.028004753	3	ENSXETP00000015285.3	grhl1
1309	Transcript_11092	17.59098518	0.000534089	0.01650371	8.78747815	0.729272863	0.069588787	4.126931284	0.79886165	0.729272863	0.512567872	0.729272863	3	ENSXETP00000040520.2	arhgef5
1310	Transcript_81945	17.58492129	0.000535627	0.016527985	24.86326652	2.016241146	0.244055811	2.84390916	2.260296957	2.016241146	1.031414292	2.016241146	3	ENSXETP00000056508.2	zbed6
1311	Transcript_127716	17.58466808	0.000535692	0.016527985	57.52629747	5.086261606	0.143401801	2.091130353	5.229663406	5.086261606	1.092200457	5.086261606	3	NA	NA
1312	Transcript_67696	17.57922274	0.000537077	0.016558102	26.76616069	1.912445137	0.520842199	1.711032948	2.433287336	1.912445137	1.087670829	1.912445137	3	NA	NA
1313	Transcript_15069	17.56798083	0.000539949	0.016614152	78.37899717	7.116245605	0.009117775	2.315264603	7.125363379	7.116245605	1.133914929	7.116245605	3	ENSXETP00000031952.3	slc7a8
1314	Transcript_126499	17.56728326	0.000540127	0.016614152	32.5032916	2.721167578	0.233677113	1.447286179	2.954844691	2.721167578	1.197116011	2.721167578	3	ENSXETP00000063733.1
1315	Transcript_137498	17.56930066	0.000539611	0.016614152	57.48671314	4.920816745	0.305248086	2.36786006	5.226064831	4.920816745	1.132912813	4.920816745	3	ENSXETP00000045080.3	phf10
1316	Transcript_70301	17.56443753	0.000540857	0.016623951	27.75926703	1.942093954	0.581475776	1.639489093	2.52356973	1.942093954	1.110009437	1.942093954	3	ENSXETP00000062443.1	kdsr
1317	Transcript_102202	17.55783796	0.000542553	0.016663409	48.31288074	4.336511684	0.055568383	2.108942353	4.392080067	4.336511684	1.098235251	4.336511684	3	ENSXETP00000008167.2	psmd9
1318	Transcript_72217	17.55587483	0.000543058	0.016666277	23.92023845	2.05836384	0.116203292	1.495983766	2.174567132	2.05836384	1.170409623	2.05836384	3	NA	NA
1319	Transcript_122308	17.54729013	0.000545274	0.01672159	7.699373655	0.668588963	0.031354096	4.428591861	0.69994306	0.668588963	0.433033831	0.668588963	3	ENSXETP00000045321.2	lpin1
1320	Transcript_133470	17.54122517	0.000546845	0.016757056	74.49667475	6.759892703	0.012532275	2.227576562	6.772424977	6.759892703	1.131718757	6.759892703	3	ENSXETP00000010514.2	cebpd
1321	Transcript_81765	17.5366532	0.000548032	0.01678072	36.53303489	2.569030805	0.752154185	3.002296228	3.32118499	2.569030805	0.967022878	2.569030805	3	ENSXETP00000034763.3	tbc1d9b
1322	Transcript_74733	17.53267817	0.000549066	0.016787717	69.05447856	6.249651629	0.02802824	2.651448992	6.27767987	6.249651629	1.096528367	6.249651629	3	ENSXETP00000019357.3	lig1
1323	Transcript_147255	17.53258445	0.00054909	0.016787717	69.02333261	6.197039065	0.077809354	2.109889787	6.274848419	6.197039065	1.098560021	6.197039065	3	ENSXETP00000035990.3	endou
1324	Transcript_31544	17.52973539	0.000549833	0.01679772	17.29193226	1.414149619	0.157844223	3.429921695	1.571993842	1.414149619	0.779542218	1.414149619	3	ENSXETP00000047056.2	lfng
1325	Transcript_159256	17.52255913	0.000551707	0.016842268	49.92581958	4.353367253	0.185343618	2.123984366	4.538710871	4.353367253	1.103400234	4.353367253	3	ENSXETP00000017520.3	nubp1
1326	Transcript_31916	17.51509833	0.000553663	0.016884698	113.0616803	10.05804873	0.220285844	2.744488233	10.27833457	10.05804873	1.068052342	10.05804873	3	ENSXETP00000043349.3	tnn
1327	Transcript_59204	17.51407356	0.000553932	0.016884698	55.97079605	4.330553159	0.757701027	1.31376003	5.088254186	4.330553159	1.290474567	4.330553159	3	ENSXETP00000022494.3	kiaa0368
1328	Transcript_117613	17.51248059	0.000554351	0.016884735	85.34705238	7.440837643	0.317985301	2.551995505	7.758822944	7.440837643	1.117606984	7.440837643	3	ENSXETP00000041583.3	hspa4
1329	Transcript_84980	17.50463149	0.000556418	0.016934952	11.95189031	1.009627695	0.076907788	4.172808762	1.086535483	1.009627695	0.499353882	1.009627695	3	ENSXETP00000064134.1	COX1
1330	Transcript_10676	17.50017395	0.000557595	0.016950899	11.1936599	0.783016148	0.234589298	4.897855418	1.017605446	0.783016148	0.33865463	0.783016148	3	NA	NA
1331	Transcript_55234	17.49947603	0.00055778	0.016950899	52.79063018	4.575472869	0.223675329	2.013390297	4.799148198	4.575472869	1.071087199	4.575472869	3	ENSXETP00000053943.1	bccip
1332	Transcript_82055	17.49737119	0.000558337	0.016955089	50.03968463	3.969970549	0.57909169	1.708582092	4.549062239	3.969970549	1.088308208	3.969970549	3	ENSXETP00000010258.3	scyl3
1333	Transcript_82856	17.47540799	0.000564183	0.017119753	62.06462757	5.613568378	0.028670492	2.474724058	5.64223887	5.613568378	1.127012354	5.613568378	3	ENSXETP00000048737.3	pgrmc2
1334	Transcript_31375	17.45875907	0.000568655	0.017203821	29.02496013	2.240666319	0.397966421	3.378919214	2.638632739	2.240666319	0.803567732	2.240666319	3	ENSXETP00000061866.1	fam129b
1335	Transcript_67907	17.46046975	0.000568193	0.017203821	24.05137517	1.986829174	0.199659478	2.014646254	2.186488652	1.986829174	1.071315373	1.986829174	3	ENSXETP00000025320.2	atp6v0a4
1336	Transcript_71359	17.46033576	0.00056823	0.017203821	40.38118837	3.014517455	0.65649967	1.679987646	3.671017124	3.014517455	1.096727292	3.014517455	3	NA	NA
1337	Transcript_88749	17.46346699	0.000567387	0.017203821	39.18830999	3.109693929	0.452879706	1.332994883	3.562573635	3.109693929	1.275155608	3.109693929	3	ENSXETP00000001508.3	slc7a2.1
1338	Transcript_91401	17.43538152	0.000574993	0.017343696	35.3643575	3.196941354	0.018000237	5.623781959	3.214941591	3.196941354	0.243139964	3.196941354	3	ENSXETP00000045921.3	fth1
1339	Transcript_114808	17.4378728	0.000574314	0.017343696	30.45201258	2.68429028	0.0840745	4.757043689	2.76836478	2.68429028	0.363738194	2.68429028	3	NA	NA
1340	Transcript_115136	17.43622714	0.000574763	0.017343696	40.73036714	3.119676505	0.583084144	1.705715289	3.702760649	3.119676505	1.089073128	3.119676505	3	ENSXETP00000063171.1	KDELC1
1341	Transcript_146504	17.43939273	0.000573901	0.017343696	50.07041165	3.933493256	0.618362348	1.736527418	4.551855604	3.933493256	1.08189387	3.933493256	3	ENSXETP00000040456.3	XB-GENE-5903934
1342	Transcript_5076	17.43010554	0.000576433	0.017366976	60.90272015	5.511672963	0.024937959	3.815862712	5.536610923	5.511672963	0.614343822	5.511672963	3	ENSXETP00000011245.3	bace2
1343	Transcript_65227	17.42789759	0.000577037	0.017366976	49.43482225	4.011915458	0.482159292	1.202388634	4.49407475	4.011915458	1.39262348	4.011915458	3	ENSXETP00000018010.3	arhgef7
1344	Transcript_112269	17.42783961	0.000577053	0.017366976	25.29235844	1.952504749	0.346800565	1.764414431	2.299305313	1.952504749	1.077164964	1.952504749	3	ENSXETP00000029632.3	recql
1345	Transcript_127346	17.42467452	0.00057792	0.017380126	55.47245049	4.862940253	0.180009792	1.793121748	5.042950045	4.862940253	1.073730648	4.862940253	3	ENSXETP00000047160.3	KIF20B
1346	Transcript_99042	17.41319311	0.000581074	0.017462013	41.18449183	3.43177622	0.312268492	1.426354451	3.744044711	3.43177622	1.209792863	3.43177622	3	ENSXETP00000019357.3	lig1
1347	Transcript_112200	17.4081084	0.000582477	0.017491166	59.71935967	5.117930355	0.311102342	2.282607647	5.429032697	5.117930355	1.13421509	5.117930355	3	ENSXETP00000050910.3	dpysl4
1348	Transcript_109382	17.40416629	0.000583566	0.017497907	37.25522897	3.159065586	0.227773411	1.339622041	3.386838997	3.159065586	1.270028464	3.159065586	3	ENSXETP00000058930.1	aatf
1349	Transcript_110234	17.40546397	0.000583207	0.017497907	45.93111447	4.122762567	0.052793294	2.027282919	4.175555861	4.122762567	1.073873069	4.122762567	3	NA	NA
1350	Transcript_74397	17.40144814	0.000584319	0.017507493	48.39897338	4.297951191	0.10195548	1.395748177	4.399906671	4.297951191	1.229621713	4.297951191	3	ENSXETP00000062076.1
1351	Transcript_71456	17.39272627	0.00058674	0.017567025	59.00860716	5.008249643	0.35616919	4.05217693	5.364418833	5.008249643	0.535035049	5.008249643	3	ENSXETP00000044083.3	krt5.7
1352	Transcript_126189	17.3884679	0.000587926	0.017576506	57.34145296	4.729688545	0.483170815	1.856849367	5.21285936	4.729688545	1.069746929	4.729688545	3	ENSXETP00000036495.2	tmem56.2
1353	Transcript_129081	17.38857667	0.000587896	0.017576506	59.84898236	5.180449106	0.260367472	2.510456171	5.440816578	5.180449106	1.123316697	5.180449106	3	NA	NA
1354	Transcript_14127	17.38102037	0.000590005	0.01759965	27.62604619	2.379508728	0.131950016	2.181652635	2.511458744	2.379508728	1.121774414	2.379508728	3	NA	NA
1355	Transcript_75656	17.38259027	0.000589566	0.01759965	21.7213061	1.767381976	0.207282215	1.975558564	1.974664191	1.767381976	1.066799327	1.767381976	3	NA	NA
1356	Transcript_88496	17.38210939	0.000589701	0.01759965	90.63718477	7.204549111	1.035194959	3.617892831	8.23974407	7.204549111	0.693678774	7.204549111	3	ENSXETP00000055883.2	kiaa1217
1357	Transcript_135773	17.37928727	0.00059049	0.017601136	44.59280066	3.73679518	0.317095789	1.888666952	4.053890969	3.73679518	1.068820879	3.73679518	3	ENSXETP00000063789.1	naa35
1358	Transcript_70562	17.37344629	0.000592128	0.017636945	72.17900219	6.5011298	0.060597672	6.078656794	6.561727472	6.5011298	0.204957506	6.5011298	3	ENSXETP00000007330.2	col1a1
1359	Transcript_14172	17.36335308	0.000594968	0.017661083	131.1055099	11.91601151	0.002671203	3.201541115	11.91868272	11.91601151	0.88517941	11.91601151	3	ENSXETP00000016480.3	hapln3
1360	Transcript_16005	17.36137013	0.000595527	0.017661083	26.51479251	2.261287503	0.149148179	1.154568911	2.410435682	2.261287503	1.444011334	2.261287503	3	NA	NA
1361	Transcript_70674	17.36211016	0.000595318	0.017661083	41.16046563	3.49553066	0.246329852	2.777423742	3.741860512	3.49553066	1.056480816	3.49553066	3	ENSXETP00000031591.3	aamp
1362	Transcript_73121	17.35820343	0.000596422	0.017661083	41.45780627	3.466867082	0.302024397	1.332193916	3.768891479	3.466867082	1.275780485	3.466867082	3	ENSXETP00000056419.2	KIF26B
1363	Transcript_113400	17.35817106	0.000596431	0.017661083	40.32371881	3.075953533	0.589839086	2.729428405	3.665792619	3.075953533	1.073113707	3.075953533	3	ENSXETP00000043142.2	fnbp4
1364	Transcript_117912	17.36889516	0.000593407	0.017661083	44.59509691	3.408441082	0.645658637	3.452363183	4.054099719	3.408441082	0.769005652	3.408441082	3	ENSXETP00000046743.1	snrpf
1365	Transcript_138026	17.35850621	0.000596336	0.017661083	31.37130391	2.7745918	0.07734492	1.402949382	2.851936719	2.7745918	1.224819022	2.7745918	3	NA	NA
1366	Transcript_146468	17.35840893	0.000596364	0.017661083	35.36341826	2.447837925	0.76701828	2.05316887	3.214856205	2.447837925	1.080404351	2.447837925	3	ENSXETP00000004079.1	RNF103
1367	Transcript_119428	17.35434724	0.000597513	0.017669101	14.91362579	1.202067901	0.153716262	4.175375308	1.355784162	1.202067901	0.498627188	1.202067901	3	ENSXETP00000028760.3	ARHGEF1
1368	Transcript_131489	17.35412723	0.000597575	0.017669101	147.9912517	13.45100158	0.002748579	3.455265439	13.45375016	13.45100158	0.767645964	13.45100158	3	ENSXETP00000056971.2	eif3d
1369	Transcript_105975	17.35235921	0.000598077	0.017670998	53.99983504	4.564995021	0.344080892	1.73135941	4.909075913	4.564995021	1.082944721	4.564995021	3	ENSXETP00000051319.3	bckdk
1370	Transcript_80929	17.34365826	0.000600548	0.017705235	44.70836361	3.158467051	0.90592964	1.478803989	4.064396692	3.158467051	1.179407982	3.158467051	3	ENSXETP00000063085.1	F3
1371	Transcript_137990	17.34489732	0.000600196	0.017705235	39.62676132	3.129244205	0.473188642	1.466858837	3.602432847	3.129244205	1.185931127	3.129244205	3	ENSXETP00000025212.3	rtcb
1372	Transcript_157093	17.34394106	0.000600468	0.017705235	35.37349293	2.878532361	0.337239724	2.154636426	3.215772085	2.878532361	1.113651642	2.878532361	3	ENSXETP00000033710.3	prc1
1373	Transcript_18358	17.33632281	0.00060264	0.017744345	17.61506785	1.361099324	0.24027048	3.543977108	1.601369804	1.361099324	0.726627854	1.361099324	3	ENSXETP00000033165.2	ERBB2
1374	Transcript_61002	17.33593038	0.000602752	0.017744345	43.37048688	3.80825438	0.134517154	1.983158124	3.942771535	3.80825438	1.067223026	3.80825438	3	ENSXETP00000018468.3	guf1
1375	Transcript_70701	17.33014248	0.000604408	0.017780154	36.40606907	2.754159145	0.555483498	1.66837406	3.309642643	2.754159145	1.100403154	2.754159145	3	ENSXETP00000004220.3	grtp1
1376	Transcript_77653	17.32756442	0.000605147	0.017788958	29.5560148	2.281760349	0.405150087	1.808484044	2.686910436	2.281760349	1.072382393	2.281760349	3	NA	NA
1377	Transcript_98606	17.32585409	0.000605638	0.017790456	41.40477321	3.369896211	0.394174081	3.0094086	3.764070292	3.369896211	0.964103033	3.369896211	3	ENSXETP00000005372.3	suclg2
1378	Transcript_12951	17.3118644	0.000609668	0.017882844	46.87441149	3.586991433	0.674318702	2.189604975	4.261310136	3.586991433	1.123902998	3.586991433	3	ENSXETP00000017728.2	aktip
1379	Transcript_97262	17.31279088	0.0006094	0.017882844	35.40935511	3.172020815	0.047011468	1.709344021	3.219032283	3.172020815	1.088108434	3.172020815	3	NA	NA
1380	Transcript_105630	17.30385746	0.000611986	0.017937833	9.215753448	0.792653325	0.045142443	4.429493468	0.837795768	0.792653325	0.432820633	0.792653325	3	ENSXETP00000001005.3	map3k2
1381	Transcript_12423	17.29723144	0.000613911	0.017955223	57.78759626	3.950481948	1.302935895	3.760705296	5.253417842	3.950481948	0.634915083	3.950481948	3	ENSXETP00000020189.3	aco1
1382	Transcript_58240	17.29951086	0.000613248	0.017955223	91.40082511	7.949058838	0.360107081	4.90266663	8.309165919	7.949058838	0.33784151	7.949058838	3	ENSXETP00000046022.3	hnrnpa1
1383	Transcript_135263	17.29750148	0.000613832	0.017955223	29.46220824	2.464255815	0.214126752	2.577817943	2.678382567	2.464255815	1.113195841	2.464255815	3	ENSXETP00000056401.2	sugp1
1384	Transcript_144095	17.29503777	0.000614549	0.017960914	21.23026512	1.770405041	0.159619061	1.901466244	1.930024102	1.770405041	1.068515543	1.770405041	3	ENSXETP00000010238.2	etfrf1
1385	Transcript_68003	17.28610774	0.000617156	0.01802407	30.03181181	2.213802602	0.516362108	1.745606977	2.73016471	2.213802602	1.080185329	2.213802602	3	ENSXETP00000020746.3	erc1
1386	Transcript_76026	17.27824129	0.000619461	0.018068865	82.37216154	7.480615094	0.007763227	2.392491117	7.488378322	7.480615094	1.132102185	7.480615094	3	ENSXETP00000031969.2	psme1
1387	Transcript_136037	17.27782584	0.000619583	0.018068865	5.911910595	0.520199538	0.01724688	4.467340031	0.537446418	0.520199538	0.423993042	0.520199538	3	NA	NA
1388	Transcript_19337	17.26772916	0.000622555	0.018129392	37.28039137	2.748742316	0.640384173	1.983518556	3.389126489	2.748742316	1.067249014	2.748742316	3	ENSXETP00000015723.3	fgfr4
1389	Transcript_119020	17.26802281	0.000622468	0.018129392	31.64401722	2.633070348	0.24365849	2.286029196	2.876728839	2.633070348	1.134190453	2.633070348	3	NA	NA
1390	Transcript_70798	17.26334702	0.000623849	0.018147441	68.98010626	6.003455108	0.267463643	2.85463874	6.27091875	6.003455108	1.027201399	6.003455108	3	NA	NA
1391	Transcript_99602	17.26259342	0.000624072	0.018147441	71.23531046	5.672434146	0.803503169	2.213722451	6.475937314	5.672434146	1.129376448	5.672434146	3	ENSXETP00000061181.1	FGD1
1392	Transcript_111157	17.25821154	0.000625369	0.018172102	31.97808318	2.592701152	0.314397319	2.694732706	2.907098471	2.592701152	1.084149929	2.592701152	3	NA	NA
1393	Transcript_76077	17.25603042	0.000626016	0.018177837	51.43081863	4.331239363	0.344289603	4.493369199	4.675528966	4.331239363	0.418057838	4.331239363	3	ENSXETP00000064144.1	CYTB
1394	Transcript_105555	17.25039887	0.000627689	0.01821334	48.14061309	3.944331897	0.432087475	1.979573372	4.376419372	3.944331897	1.066993315	3.944331897	3	ENSXETP00000011433.3	gpsm2
1395	Transcript_104255	17.24603563	0.000628988	0.018237956	30.38766678	2.020789681	0.741725481	1.965328409	2.762515162	2.020789681	1.066620421	2.020789681	3	ENSXETP00000022413.3	ppp2r2a
1396	Transcript_81950	17.24105691	0.000630474	0.018248977	33.97882619	2.419615193	0.669369006	2.611296666	3.088984199	2.419615193	1.106390125	2.419615193	3	ENSXETP00000002283.2	XB-GENE-5819923
1397	Transcript_100573	17.23975859	0.000630862	0.018248977	68.60627888	6.193325432	0.043609012	2.373634786	6.236934444	6.193325432	1.13274598	6.193325432	3	ENSXETP00000017526.3	dynll1
1398	Transcript_113997	17.23745834	0.00063155	0.018248977	37.13180658	2.950335992	0.425282788	1.477498263	3.37561878	2.950335992	1.180110183	2.950335992	3	ENSXETP00000045235.3	aldh2
1399	Transcript_120590	17.23721097	0.000631624	0.018248977	69.58805977	6.118593099	0.207594153	2.012919929	6.326187252	6.118593099	1.071003014	6.118593099	3	ENSXETP00000027509.1	h3f3b
1400	Transcript_141203	17.24073079	0.000630572	0.018248977	30.40136199	2.293074734	0.470685447	2.231941984	2.763760181	2.293074734	1.132316916	2.293074734	3	ENSXETP00000052078.3	kiaa1468
1401	Transcript_32511	17.2306963	0.000633577	0.018278385	71.5291813	6.465806919	0.036845926	4.376804247	6.502652845	6.465806919	0.445511042	6.465806919	3	ENSXETP00000046120.2	ube2d3
1402	Transcript_76220	17.23073227	0.000633566	0.018278385	26.51261344	2.155210032	0.255027553	2.588726585	2.410237585	2.155210032	1.111117586	2.155210032	3	ENSXETP00000009560.3	cept1
1403	Transcript_138758	17.22929601	0.000633998	0.018278385	40.08085182	2.976605258	0.667108543	3.074366343	3.643713802	2.976605258	0.937780934	2.976605258	3	ENSXETP00000003111.3	rapgef1
1404	Transcript_130885	17.2274517	0.000634552	0.018281336	41.44410178	3.423548473	0.344097144	1.481423711	3.767645616	3.423548473	1.178007042	3.423548473	3	ENSXETP00000032400.3	ric8b
1405	Transcript_15750	17.2213383	0.000636393	0.018321324	55.37667333	4.846642933	0.187600098	2.54613594	5.03424303	4.846642933	1.1185125	4.846642933	3	ENSXETP00000005068.3	ces2
1406	Transcript_20313	17.2154875	0.00063816	0.018333044	34.10789989	2.858572974	0.242145198	1.619285483	3.100718172	2.858572974	1.117158197	2.858572974	3	ENSXETP00000050001.3	SPEN
1407	Transcript_60973	17.21702024	0.000637696	0.018333044	27.2276744	2.307503272	0.167739855	2.415675246	2.475243128	2.307503272	1.131075958	2.307503272	3	ENSXETP00000045813.3	fbxw4
1408	Transcript_133533	17.21595556	0.000638018	0.018333044	13.30704724	1.099714041	0.110017526	4.096709238	1.209731567	1.099714041	0.521508898	1.099714041	3	NA	NA
1409	Transcript_82547	17.20953137	0.000639963	0.01837181	31.33254916	2.579432119	0.268981441	1.419675396	2.84841356	2.579432119	1.213990531	2.579432119	3	ENSXETP00000061116.1	tctn1
1410	Transcript_160410	17.20614911	0.00064099	0.018388227	40.06848463	3.173778027	0.468811485	1.724329595	3.642589512	3.173778027	1.084469611	3.173778027	3	NA	NA
1411	Transcript_58659	17.18157243	0.000648498	0.018524611	34.68938726	2.883712839	0.269867821	0.908562793	3.15358066	2.883712839	1.79288581	2.883712839	3	ENSXETP00000026494.3	ppp1r16b
1412	Transcript_68260	17.17638592	0.000650093	0.018524611	102.0740238	8.882867879	0.396588834	3.405263467	9.279456712	8.882867879	0.791151932	8.882867879	3	ENSXETP00000057234.2	prrc2b
1413	Transcript_68447	17.18338457	0.000647941	0.018524611	10.21863827	0.814734069	0.114233046	4.312371802	0.928967115	0.814734069	0.46168687	0.814734069	3	ENSXETP00000038112.3	tshz2
1414	Transcript_80811	17.18317658	0.000648005	0.018524611	63.26911734	5.21100313	0.54073481	2.687892503	5.75173794	5.21100313	1.086214321	5.21100313	3	ENSXETP00000013928.3	csnk1d
1415	Transcript_83347	17.1755801	0.000650342	0.018524611	28.60110422	2.404939964	0.19516042	1.436564204	2.600100384	2.404939964	1.203515687	2.404939964	3	ENSXETP00000059932.1	PSTPIP2
1416	Transcript_118333	17.17630435	0.000650119	0.018524611	34.75965118	2.743548212	0.416420077	1.642054222	3.159968289	2.743548212	1.109128044	2.743548212	3	NA	NA
1417	Transcript_124257	17.17746806	0.00064976	0.018524611	21.3383924	1.716845137	0.223008717	1.466545909	1.939853854	1.716845137	1.186105042	1.716845137	3	ENSXETP00000035256.3	frmd4b
1418	Transcript_126418	17.17769044	0.000649692	0.018524611	66.94287758	4.983179305	1.102536839	1.504429304	6.085716144	4.983179305	1.166145601	4.983179305	3	ENSXETP00000013339.4	arpc1b
1419	Transcript_129163	17.18593923	0.000647157	0.018524611	36.10526113	2.965268144	0.317028321	2.570720133	3.282296466	2.965268144	1.114478352	2.965268144	3	NA	NA
1420	Transcript_139703	17.1741523	0.000650782	0.018524611	48.26582051	4.259185979	0.128615886	2.427345988	4.387801864	4.259185979	1.130448877	4.259185979	3	ENSXETP00000050236.2	fam91a1
1421	Transcript_152698	17.18453792	0.000647587	0.018524611	54.45281582	4.541345491	0.408910493	2.526660993	4.950255984	4.541345491	1.121281603	4.541345491	3	ENSXETP00000055075.2	ankrd12
1422	Transcript_4178	17.17073197	0.000651837	0.018541607	42.43280304	3.499384851	0.358142697	2.625535846	3.857527549	3.499384851	1.103098853	3.499384851	3	NA	NA
1423	Transcript_112335	17.1665153	0.000653141	0.018565631	30.21754742	2.649354779	0.097694987	1.430369591	2.747049765	2.649354779	1.207303848	2.649354779	3	ENSXETP00000028006.3	bola2
1424	Transcript_118733	17.16125515	0.000654771	0.018583872	34.75634517	3.008291025	0.151376718	1.662931413	3.159667743	3.008291025	1.102161331	3.008291025	3	ENSXETP00000040433.3	chchd6
1425	Transcript_126250	17.15999744	0.000655161	0.018583872	55.10001065	4.635616807	0.37347507	2.370228354	5.009091877	4.635616807	1.132846009	4.635616807	3	ENSXETP00000001672.2	pcsk5
1426	Transcript_143835	17.16270723	0.00065432	0.018583872	74.87042953	6.787201513	0.019201171	2.239603677	6.806402684	6.787201513	1.133191474	6.787201513	3	ENSXETP00000008764.2	ndufv2
1427	Transcript_4665	17.15263556	0.00065745	0.018623081	57.45330017	4.86571446	0.357312828	2.630211941	5.223027288	4.86571446	1.101964254	4.86571446	3	ENSXETP00000064109.1	PES1
1428	Transcript_54897	17.15081756	0.000658016	0.018623081	16.22492843	1.455909165	0.019084329	5.163190714	1.474993494	1.455909165	0.297767282	1.455909165	3	ENSXETP00000025703.3	ctsc
1429	Transcript_122629	17.14963649	0.000658385	0.018623081	92.64458835	8.280359716	0.141875588	2.533545444	8.422235304	8.280359716	1.120344119	8.280359716	3	ENSXETP00000029726.3	rap1a
1430	Transcript_155295	17.15169445	0.000657743	0.018623081	42.14891368	3.19294318	0.638776245	1.794834415	3.831719426	3.19294318	1.073564991	3.19294318	3	ENSXETP00000038836.3	USP48
1431	Transcript_141215	17.14666652	0.000659312	0.01863627	43.75069941	3.68713984	0.29019647	3.463145237	3.97733631	3.68713984	0.763958429	3.68713984	3	ENSXETP00000008206.3	clip1
1432	Transcript_160353	17.13232144	0.000663808	0.01875025	63.99794075	5.753993719	0.064000895	2.558879068	5.817994614	5.753993719	1.116498983	5.753993719	3	ENSXETP00000054555.2	mal2
1433	Transcript_135553	17.12692286	0.000665508	0.018772048	46.35067231	3.69255961	0.521137874	1.410347584	4.213697483	3.69255961	1.219973335	3.69255961	3	ENSXETP00000061422.1	NR1I3
1434	Transcript_142774	17.12776411	0.000665242	0.018772048	37.38217012	3.292452169	0.105926933	1.488234915	3.398379102	3.292452169	1.174413508	3.292452169	3	ENSXETP00000061692.1
1435	Transcript_77091	17.12181822	0.000667119	0.018804384	33.54254763	2.802371683	0.246950829	1.26868916	3.049322512	2.802371683	1.328984897	2.802371683	3	ENSXETP00000061720.1	cyld
1436	Transcript_90227	17.11888181	0.000668048	0.018817447	34.34186291	2.907604356	0.214383181	1.520933677	3.121987537	2.907604356	1.158103316	2.907604356	3	ENSXETP00000061524.1	tmod4
1437	Transcript_145690	17.11465267	0.000669387	0.018842063	87.35019279	7.452644651	0.488281966	3.530341217	7.940926617	7.452644651	0.732846636	7.452644651	3	ENSXETP00000027462.3	col6a3
1438	Transcript_7570	17.10862035	0.000671303	0.018882842	35.03664927	3.109191312	0.075958622	1.636217559	3.185149934	3.109191312	1.111141934	3.109191312	3	ENSXETP00000001673.2	rfk
1439	Transcript_157605	17.10679873	0.000671882	0.018886009	44.78670034	3.064480206	1.007038007	2.320720329	4.071518212	3.064480206	1.133846427	3.064480206	3	ENSXETP00000045783.3	acat2
1440	Transcript_89438	17.10159235	0.000673541	0.018906368	26.78328234	2.224874182	0.209969667	3.064295	2.434843849	2.224874182	0.941807735	2.224874182	3	ENSXETP00000015279.2	ywhaq
1441	Transcript_114642	17.10204283	0.000673398	0.018906368	12.93882992	1.137485668	0.038771598	4.4338899	1.176257266	1.137485668	0.431782984	1.137485668	3	ENSXETP00000055923.2	gm2a
1442	Transcript_32415	17.08898912	0.000677574	0.019006387	37.54663173	2.653366303	0.759963854	2.036204887	3.413330158	2.653366303	1.075944225	2.653366303	3	ENSXETP00000000740.3	chd6
1443	Transcript_10695	17.08346534	0.00067935	0.019016619	30.08053716	2.420283084	0.314311203	0.977099593	2.734594288	2.420283084	1.680051185	2.420283084	3	ENSXETP00000014036.3	mre11
1444	Transcript_80126	17.08354185	0.000679325	0.019016619	75.46975747	6.738321703	0.122565339	2.222577344	6.860887043	6.738321703	1.130949112	6.738321703	3	ENSXETP00000045617.3	lef1
1445	Transcript_141748	17.08457442	0.000678993	0.019016619	54.66523354	4.881750823	0.087815863	2.071386741	4.969566685	4.881750823	1.085815661	4.881750823	3	ENSXETP00000059999.1	B3GNT9
1446	Transcript_69265	17.07993555	0.000680486	0.019035267	22.56955671	1.892239379	0.159538503	2.698069528	2.051777883	1.892239379	1.083128981	1.892239379	3	ENSXETP00000024738.4	thsd7a
1447	Transcript_15106	17.07597025	0.000681766	0.019057873	74.92576315	6.567099473	0.24433354	3.691912962	6.811433013	6.567099473	0.662293835	6.567099473	3	ENSXETP00000034845.1	h1f0
1448	Transcript_53493	17.06956977	0.000683836	0.019102355	24.00376452	1.702760122	0.479400289	4.706115261	2.182160411	1.702760122	0.373450638	1.702760122	3	ENSXETP00000060660.1	gas1
1449	Transcript_115748	17.0681322	0.000684302	0.019102355	7.69250968	0.643700669	0.055618393	5.124047277	0.699319062	0.643700669	0.303317212	0.643700669	3	ENSXETP00000048743.3	itgb1
1450	Transcript_36740	17.064398	0.000685513	0.019109154	43.88708552	3.901498123	0.088236925	1.555310179	3.989735047	3.901498123	1.142510691	3.901498123	3	ENSXETP00000042775.3	fhl1
1451	Transcript_82512	17.06386683	0.000685685	0.019109154	55.19227964	4.273578084	0.743901883	2.162650016	5.017479968	4.273578084	1.116182194	4.273578084	3	ENSXETP00000009681.3	ptp4a1
1452	Transcript_118564	17.06301425	0.000685962	0.019109154	98.78245118	8.871582914	0.108639921	3.229743483	8.980222835	8.871582914	0.872656108	8.871582914	3	ENSXETP00000028380.3	vwa1
1453	Transcript_82244	17.05848793	0.000687435	0.019136985	39.44696957	2.870981935	0.715106208	1.737528966	3.586088142	2.870981935	1.081696908	2.870981935	3	ENSXETP00000031399.3	RPS6KC1
1454	Transcript_142429	17.05388186	0.000688936	0.019165589	23.03755059	1.934158459	0.160164321	1.502468883	2.094322781	1.934158459	1.167126242	1.934158459	3	NA	NA
1455	Transcript_79793	17.01770759	0.000700841	0.019483369	58.4043873	5.287300503	0.022189252	2.400857765	5.309489755	5.287300503	1.131763632	5.287300503	3	NA	NA
1456	Transcript_127041	17.01535735	0.000701621	0.01949167	28.39813844	2.361597377	0.220051572	1.695455629	2.581648949	2.361597377	1.09198674	2.361597377	3	ENSXETP00000062641.1	TRPM2
1457	Transcript_119687	17.01041994	0.000703264	0.019514969	77.5812052	6.790772118	0.262064718	2.876391121	7.052836836	6.790772118	1.0185522	6.790772118	3	ENSXETP00000047047.3	angptl2
1458	Transcript_123105	17.00993627	0.000703425	0.019514969	19.1633643	1.490499642	0.251624386	3.814441663	1.742124028	1.490499642	0.61486162	1.490499642	3	ENSXETP00000024514.2	eif2s1
1459	Transcript_116556	17.00313664	0.000705693	0.019564491	31.43926589	2.649531108	0.208583973	1.034473191	2.858115081	2.649531108	1.595365259	2.649531108	3	NA	NA
1460	Transcript_101361	16.99856869	0.000707222	0.019593429	23.39628363	1.999411401	0.127523475	3.034960318	2.126934875	1.999411401	0.953661653	1.999411401	3	ENSXETP00000035367.3	tank
1461	Transcript_89544	16.98926204	0.000710345	0.0196665	49.74220356	3.798468182	0.723550323	3.108231724	4.522018505	3.798468182	0.924392823	3.798468182	3	ENSXETP00000022599.2	hsp90aa1.1
1462	Transcript_123920	16.9839329	0.00071214	0.019702706	20.039747	1.700178788	0.121616394	1.436761128	1.821795182	1.700178788	1.203396357	1.700178788	3	ENSXETP00000062063.1	slc8b1
1463	Transcript_136928	16.98211603	0.000712753	0.019706185	91.26224186	8.280972438	0.015595004	5.140903259	8.296567441	8.280972438	0.300907949	8.280972438	3	ENSXETP00000042888.2	gsn
1464	Transcript_114837	16.98008827	0.000713438	0.019711643	20.51975489	1.654594628	0.210837635	4.251470972	1.865432263	1.654594628	0.477668296	1.654594628	3	ENSXETP00000034519.2	egfr
1465	Transcript_145743	16.97493492	0.000715181	0.019746315	48.206381	2.870802042	1.511596231	2.598106896	4.382398273	2.870802042	1.109224058	2.870802042	3	ENSXETP00000033769.3	ddx3x
1466	Transcript_111295	16.97317559	0.000715777	0.019749291	17.52866954	1.220141782	0.37337363	3.961244241	1.593515412	1.220141782	0.564005905	1.220141782	3	ENSXETP00000042207.3	sec14l5
1467	Transcript_56026	16.96210201	0.00071954	0.019839584	28.6220542	2.344279814	0.257725113	3.498305516	2.602004927	2.344279814	0.74759363	2.344279814	3	ENSXETP00000047266.2	mmp19
1468	Transcript_114824	16.95346605	0.000722488	0.019898257	56.34433478	4.37371429	0.748497963	1.986220905	5.122212253	4.37371429	1.067460424	4.37371429	3	ENSXETP00000006846.2	rock1
1469	Transcript_135689	16.95298811	0.000722652	0.019898257	38.92119968	2.893334839	0.644956041	1.703393788	3.53829088	2.893334839	1.089708073	2.893334839	3	ENSXETP00000031201.3	hcfc1
1470	Transcript_83174	16.94751811	0.000724526	0.019936288	38.28547821	3.317277427	0.163220592	1.319732156	3.480498019	3.317277427	1.28564808	3.317277427	3	ENSXETP00000058509.1
1471	Transcript_88922	16.94160453	0.000726557	0.019951469	68.7034668	6.103492018	0.142277691	2.432024177	6.245769709	6.103492018	1.130175012	6.103492018	3	ENSXETP00000050636.3	dhx38
1472	Transcript_89269	16.94228833	0.000726322	0.019951469	27.9539209	2.378921906	0.16234363	1.3620055	2.541265536	2.378921906	1.253273527	2.378921906	3	ENSXETP00000024456.3	gli2
1473	Transcript_134939	16.94389412	0.00072577	0.019951469	24.87919373	1.970546683	0.291198202	2.231146539	2.261744885	1.970546683	1.132213191	1.970546683	3	NA	NA
1474	Transcript_103588	16.93185802	0.000729918	0.020003012	32.46175183	2.728698905	0.222369443	1.490152105	2.951068348	2.728698905	1.173414599	2.728698905	3	ENSXETP00000028241.2	tyrp1
1475	Transcript_128389	16.93316171	0.000729467	0.020003012	42.32594381	3.715271003	0.132542071	1.46135564	3.847813074	3.715271003	1.18901256	3.715271003	3	ENSXETP00000019018.2	abat
1476	Transcript_128714	16.93220712	0.000729797	0.020003012	14.42141144	0.966847859	0.344189545	4.203452204	1.311037404	0.966847859	0.490762756	0.966847859	3	ENSXETP00000024844.3	srrm2
1477	Transcript_17334	16.92079684	0.00073375	0.020012475	32.12679528	2.641104816	0.279512936	1.74409007	2.920617753	2.641104816	1.080458897	2.641104816	3	ENSXETP00000043145.3	znrf3
1478	Transcript_19043	16.91375632	0.0007362	0.020012475	32.21024132	2.372167412	0.556036344	1.886212142	2.928203756	2.372167412	1.068881499	2.372167412	3	ENSXETP00000059607.1	clasp1
1479	Transcript_21327	16.91571707	0.000735517	0.020012475	45.98467684	4.141006321	0.039418847	2.039746457	4.180425167	4.141006321	1.076821784	4.141006321	3	ENSXETP00000024776.3	arl4a
1480	Transcript_89903	16.91379941	0.000736185	0.020012475	52.79078611	4.775998764	0.02316361	2.240877429	4.799162374	4.775998764	1.133314388	4.775998764	3	ENSXETP00000037022.3	akt2
1481	Transcript_101159	16.92144287	0.000733526	0.020012475	44.76958048	3.613435557	0.456526305	1.821698102	4.069961862	3.613435557	1.071448514	3.613435557	3	ENSXETP00000013071.3	rab7b
1482	Transcript_126058	16.92340291	0.000732846	0.020012475	32.13281058	2.728096946	0.193067652	2.90154658	2.921164598	2.728096946	1.008401797	2.728096946	3	ENSXETP00000063354.1	CPNE2
1483	Transcript_127695	16.9157263	0.000735514	0.020012475	28.71633395	2.468314044	0.142261769	2.080077213	2.610575813	2.468314044	1.088572417	2.468314044	3	ENSXETP00000036581.3	azi2
1484	Transcript_128484	16.92278358	0.000733061	0.020012475	85.9329932	7.80192988	0.010160411	3.027586872	7.812090291	7.80192988	0.956665573	7.80192988	3	ENSXETP00000063947.1	SCARA5
1485	Transcript_142462	16.92500425	0.00073229	0.020012475	34.58399808	2.843143944	0.300855882	1.623268	3.143999826	2.843143944	1.115719261	2.843143944	3	ENSXETP00000014885.3	irak4
1486	Transcript_146183	16.92007197	0.000734002	0.020012475	35.25413328	2.749208675	0.455712533	2.344523808	3.204921207	2.749208675	1.133460992	2.749208675	3	ENSXETP00000018003.3	ankrd10
1487	Transcript_151933	16.92600113	0.000731945	0.020012475	37.76510203	3.210427924	0.222763169	1.748527074	3.433191094	3.210427924	1.079671758	3.210427924	3	ENSXETP00000035964.3	tmx1
1488	Transcript_157084	16.91500054	0.000735767	0.020012475	34.72407728	3.005242785	0.151491513	3.604612755	3.156734298	3.005242785	0.699492476	3.005242785	3	ENSXETP00000011070.3	hexb
1489	Transcript_55712	16.90957448	0.000737659	0.020035	44.33721583	3.595560581	0.435095403	2.297280861	4.030655985	3.595560581	1.13409992	3.595560581	3	ENSXETP00000000978.3	cwc27
1490	Transcript_136140	16.90854307	0.000738019	0.020035	28.56444212	1.868224815	0.728542651	1.86772901	2.596767466	1.868224815	1.069387065	1.868224815	3	ENSXETP00000040452.3	fam207a
1491	Transcript_73675	16.90591048	0.00073894	0.020046532	39.19666263	3.190528153	0.372804812	1.776041947	3.563332966	3.190528153	1.075616169	3.190528153	3	NA	NA
1492	Transcript_65628	16.894672	0.000742882	0.020139965	64.66369016	5.363671713	0.514845575	2.426774767	5.878517288	5.363671713	1.130481416	5.363671713	3	ENSXETP00000064122.1	snx27
1493	Transcript_31244	16.88944417	0.000744723	0.020176347	21.4538778	1.659151903	0.291200625	3.921366453	1.950352528	1.659151903	0.577306423	1.659151903	3	ENSXETP00000033291.3	actr1a
1494	Transcript_79718	16.88408335	0.000746615	0.020214076	74.49107565	6.705540561	0.066375407	2.802395996	6.771915969	6.705540561	1.047302675	6.705540561	3	ENSXETP00000035016.3	hps3
1495	Transcript_155823	16.87652255	0.000749292	0.020272986	37.11519226	2.482119394	0.891988993	2.114155791	3.374108388	2.482119394	1.100024424	2.482119394	3	ENSXETP00000040674.2	acbd5
1496	Transcript_68672	16.86407898	0.000753719	0.020379123	35.450201	2.908230405	0.31451514	1.606573659	3.222745545	2.908230405	1.121853344	2.908230405	3	ENSXETP00000043096.3	dennd4b
1497	Transcript_128286	16.85590115	0.000756642	0.020444498	82.00208997	7.445361132	0.00937432	2.983927036	7.454735452	7.445361132	0.974581299	7.445361132	3	NA	NA
1498	Transcript_118583	16.85430009	0.000757216	0.02044634	41.56193426	3.61249691	0.16586075	1.473257826	3.77835766	3.61249691	1.182408871	3.61249691	3	ENSXETP00000046414.3	nisch
1499	Transcript_66558	16.85026566	0.000758663	0.020471757	32.58275468	2.778421865	0.183646742	1.350912758	2.962068607	2.778421865	1.261469122	2.778421865	3	NA	NA
1500	Transcript_9388	16.84274891	0.000761367	0.020477723	32.16056014	2.519235485	0.404451801	2.389290223	2.923687285	2.519235485	1.132222775	2.519235485	3	ENSXETP00000001917.3	slc25a18
1501	Transcript_10190	16.84160858	0.000761778	0.020477723	22.90893792	1.983987902	0.098642818	4.260257351	2.08263072	1.983987902	0.475319955	1.983987902	3	ENSXETP00000051641.3	tnc
1502	Transcript_14025	16.84251808	0.00076145	0.020477723	60.34371635	5.269225722	0.216566674	3.13915335	5.485792396	5.269225722	0.911836064	5.269225722	3	ENSXETP00000059967.1
1503	Transcript_104786	16.84121066	0.000761922	0.020477723	23.61031818	2.034795807	0.111596755	2.020300349	2.146392562	2.034795807	1.072402217	2.034795807	3	NA	NA
1504	Transcript_114473	16.84802432	0.000759468	0.020477723	23.60931494	2.005638409	0.14066295	1.465754449	2.146301358	2.005638409	1.186545607	2.005638409	3	ENSXETP00000008134.3	pcsk7
1505	Transcript_116064	16.84253824	0.000761443	0.020477723	26.43126011	2.134564897	0.268276931	1.902120118	2.402841829	2.134564897	1.068500129	2.134564897	3	NA	NA
1506	Transcript_114046	16.83800861	0.000763077	0.020495165	26.9089458	2.26467696	0.18159084	3.132613867	2.4462678	2.26467696	0.914531708	2.26467696	3	ENSXETP00000001033.3	sh3glb1
1507	Transcript_9172	16.82345809	0.000768351	0.020568514	36.44169814	3.271187916	0.041693732	1.739716607	3.312881649	3.271187916	1.081274113	3.271187916	3	NA	NA
1508	Transcript_18559	16.82376805	0.000768238	0.020568514	48.42193235	4.136452309	0.265541541	1.968510607	4.40199385	4.136452309	1.06662627	4.136452309	3	ENSXETP00000018001.3	ankrd10
1509	Transcript_89287	16.82481077	0.000767859	0.020568514	106.9803667	9.526820604	0.198667278	2.823571864	9.725487882	9.526820604	1.039286388	9.526820604	3	ENSXETP00000004539.1	dhx15
1510	Transcript_134847	16.82452244	0.000767964	0.020568514	54.08563823	3.804423229	1.112452974	3.611919376	4.916876203	3.804423229	0.696287517	3.804423229	3	ENSXETP00000001716.3	clstn1
1511	Transcript_158879	16.82412906	0.000768107	0.020568514	43.91057452	3.573910338	0.417960073	1.770586072	3.991870411	3.573910338	1.076314468	3.573910338	3	ENSXETP00000001339.3	csgalnact2
1512	Transcript_152475	16.82057954	0.000769398	0.020582934	47.64943136	4.268138216	0.063628271	1.661165797	4.331766487	4.268138216	1.102736701	4.268138216	3	ENSXETP00000040456.3	XB-GENE-5903934
1513	Transcript_32197	16.81811938	0.000770295	0.020593294	72.6817801	6.57936798	0.028066575	2.205074354	6.607434554	6.57936798	1.127600988	6.57936798	3	ENSXETP00000020628.3	prkcd
1514	Transcript_104500	16.80983894	0.00077332	0.020647393	52.46670993	4.629774884	0.139926019	2.308127077	4.769700903	4.629774884	1.133995278	4.629774884	3	ENSXETP00000012041.3	ubxn1
1515	Transcript_133194	16.80978505	0.000773339	0.020647393	37.96298007	2.926633113	0.524546893	1.348303054	3.451180006	2.926633113	1.263427919	2.926633113	3	ENSXETP00000008549.3	lrsam1
1516	Transcript_52648	16.79817599	0.0007776	0.020733777	108.1305142	9.776221352	0.053825391	2.85008364	9.830046743	9.776221352	1.028994597	9.776221352	3	ENSXETP00000058517.1	rab41
1517	Transcript_82748	16.79896826	0.000777308	0.020733777	91.14392756	8.279619731	0.006191866	3.170216105	8.285811597	8.279619731	0.898763702	8.279619731	3	ENSXETP00000007603.3	odc1
1518	Transcript_52681	16.78224993	0.000783483	0.020849408	50.04297405	4.234253661	0.315107616	1.714568966	4.549361277	4.234253661	1.086777686	4.234253661	3	ENSXETP00000048372.3	smad4.1
1519	Transcript_54601	16.78482358	0.000782529	0.020849408	59.21089991	4.922321683	0.460487399	2.22405504	5.382809083	4.922321683	1.131185789	4.922321683	3	ENSXETP00000011951.2	slc12a4
1520	Transcript_119621	16.78339259	0.000783059	0.020849408	45.62751526	4.029341371	0.118614562	1.518545548	4.147955933	4.029341371	1.159243787	4.029341371	3	ENSXETP00000026326.3	prpf6
1521	Transcript_109044	16.77764509	0.000785192	0.020881155	27.86003481	2.316118127	0.21661231	1.249979917	2.532730437	2.316118127	1.346080146	2.316118127	3	NA	NA
1522	Transcript_62776	16.77541021	0.000786023	0.020889518	22.01041616	1.913733767	0.087213157	4.183318788	2.000946924	1.913733767	0.496386378	1.913733767	3	ENSXETP00000025941.3	cd74
1523	Transcript_139405	16.77137857	0.000787524	0.020903659	118.6639763	10.55670601	0.230928195	3.439797912	10.78763421	10.55670601	0.774900684	10.55670601	3	ENSXETP00000028380.3	vwa1
1524	Transcript_158264	16.77120525	0.000787589	0.020903659	44.79642052	3.257814777	0.814587088	1.583717847	4.072401866	3.257814777	1.130707219	3.257814777	3	ENSXETP00000041340.3	clasrp
1525	Transcript_98825	16.76282781	0.000790717	0.020972094	59.40792545	5.384586422	0.016134074	1.911941988	5.400720495	5.384586422	1.068265663	5.384586422	3	NA	NA
1526	Transcript_115464	16.76152705	0.000791204	0.020972094	92.49517681	8.390678999	0.017973438	4.972189175	8.408652437	8.390678999	0.326400347	8.390678999	3	ENSXETP00000028317.3	bgn
1527	Transcript_108890	16.7508754	0.000795202	0.021064266	27.20888898	2.377568182	0.09596718	1.360891077	2.473535362	2.377568182	1.254087389	2.377568182	3	NA	NA
1528	Transcript_71388	16.74496245	0.00079743	0.021109461	36.46942853	2.975066366	0.340336227	3.417817231	3.315402593	2.975066366	0.785238388	2.975066366	3	ENSXETP00000016559.2	tspan6
1529	Transcript_56070	16.73770229	0.000800174	0.021149824	41.20261768	3.593279408	0.152413108	3.308923179	3.745692516	3.593279408	0.836397578	3.593279408	3	NA	NA
1530	Transcript_109221	16.73402133	0.000801569	0.021149824	30.62133038	2.234115235	0.549642072	1.97495511	2.783757307	2.234115235	1.066776065	2.234115235	3	NA	NA
1531	Transcript_130359	16.73493373	0.000801223	0.021149824	77.05464967	6.907079396	0.097888756	2.287037611	7.004968152	6.907079396	1.134182961	6.907079396	3	ENSXETP00000063059.1	KRTCAP2
1532	Transcript_142663	16.73683561	0.000800503	0.021149824	20.31333379	1.648188124	0.198478584	2.167587051	1.846666708	1.648188124	1.11769527	1.648188124	3	NA	NA
1533	Transcript_159802	16.73537495	0.000801056	0.021149824	55.49337231	4.877853215	0.166998813	3.967591665	5.044852028	4.877853215	0.561922986	4.877853215	3	ENSXETP00000027509.1	h3f3b
1534	Transcript_5730	16.72969195	0.000803213	0.021160506	25.16295513	2.026491701	0.261049675	2.271151662	2.287541375	2.026491701	1.13429035	2.026491701	3	ENSXETP00000049052.3	me1
1535	Transcript_11641	16.71759909	0.000807822	0.021160506	76.4096712	6.440680237	0.505653509	2.808524917	6.946333746	6.440680237	1.045003093	6.440680237	3	ENSXETP00000030581.3	rab5a
1536	Transcript_31631	16.71237514	0.000809821	0.021160506	27.05301811	2.287350471	0.172014812	1.607530035	2.459365283	2.287350471	1.121494578	2.287350471	3	ENSXETP00000062510.1
1537	Transcript_34577	16.72401513	0.000805374	0.021160506	69.30291111	6.106419306	0.193845341	2.697059568	6.300264646	6.106419306	1.083438941	6.106419306	3	ENSXETP00000025278.3	akr1c2
1538	Transcript_57864	16.71911334	0.000807244	0.021160506	44.08624079	3.426187097	0.581652975	1.979494594	4.007840072	3.426187097	1.06698886	3.426187097	3	ENSXETP00000010319.3	rnaseh2a
1539	Transcript_75323	16.71975833	0.000806997	0.021160506	30.56825014	2.448863817	0.330068014	2.837488992	2.778931831	2.448863817	1.033916157	2.448863817	3	ENSXETP00000007603.3	odc1
1540	Transcript_79587	16.715063	0.000808792	0.021160506	11.85778828	1.058518901	0.019461852	5.194925082	1.077980752	1.058518901	0.29338229	1.058518901	3	ENSXETP00000012666.3	rad23b
1541	Transcript_81885	16.71990836	0.00080694	0.021160506	61.99181173	4.885307603	0.750311645	3.536749556	5.635619248	4.885307603	0.729919347	4.885307603	3	ENSXETP00000042614.3	nomo3
1542	Transcript_116645	16.71255862	0.000809751	0.021160506	34.70202418	2.962888553	0.191840918	1.429436461	3.154729471	2.962888553	1.207880003	2.962888553	3	NA	NA
1543	Transcript_122878	16.72396259	0.000805394	0.021160506	52.79940752	3.825290232	0.974655906	3.866900039	4.799946138	3.825290232	0.596084742	3.825290232	3	ENSXETP00000016617.3	chmp2b
1544	Transcript_131820	16.71874608	0.000807384	0.021160506	24.49006476	2.020933731	0.205435792	4.036411842	2.226369523	2.020933731	0.539925979	2.020933731	3	ENSXETP00000005176.3	ccdc80
1545	Transcript_142324	16.72508961	0.000804964	0.021160506	36.46873236	2.825110907	0.490228399	1.279682642	3.315339306	2.825110907	1.319247133	2.825110907	3	NA	NA
1546	Transcript_142723	16.71695346	0.000808069	0.021160506	31.76660863	2.51765137	0.370222142	1.742492391	2.887873512	2.51765137	1.080752116	2.51765137	3	ENSXETP00000007330.2	col1a1
1547	Transcript_143319	16.71586497	0.000808485	0.021160506	38.94236964	3.344533995	0.195681427	1.97794626	3.540215422	3.344533995	1.066906536	3.344533995	3	ENSXETP00000055332.1	timm23
1548	Transcript_154303	16.72901639	0.00080347	0.021160506	55.21163891	4.529907698	0.489332203	3.720237824	5.019239901	4.529907698	0.650794777	4.529907698	3	ENSXETP00000029931.3	eif4g2
1549	Transcript_2198	16.70289436	0.000813462	0.021187205	23.68180589	1.825808985	0.327082459	1.991214112	2.152891445	1.825808985	1.067926375	1.825808985	3	ENSXETP00000015407.3	sesn3
1550	Transcript_5032	16.70359746	0.000813192	0.021187205	54.42913031	4.751793949	0.196308806	2.13396324	4.948102756	4.751793949	1.106805351	4.751793949	3	ENSXETP00000027639.3	nrp1
1551	Transcript_31363	16.70451277	0.000812839	0.021187205	36.84572911	3.017990566	0.331621172	2.476354782	3.349611737	3.017990566	1.126865884	3.017990566	3	ENSXETP00000016039.3	slc35c2
1552	Transcript_120264	16.70657109	0.000812048	0.021187205	39.27284229	3.362149006	0.208109384	1.532762645	3.57025839	3.362149006	1.152566666	3.362149006	3	NA	NA
1553	Transcript_153425	16.70670736	0.000811996	0.021187205	52.72676332	3.709395631	1.08394649	1.777588098	4.79334212	3.709395631	1.075427101	3.709395631	3	NA	NA
1554	Transcript_17726	16.69509004	0.000816471	0.021202549	22.82719139	1.714155233	0.361043984	4.312855129	2.075199218	1.714155233	0.461562767	1.714155233	3	ENSXETP00000058458.1	DYNC1H1
1555	Transcript_68176	16.69841598	0.000815188	0.021202549	73.25693692	6.63424759	0.025473948	4.462910418	6.659721538	6.63424759	0.425014041	6.63424759	3	ENSXETP00000057536.1	idh2
1556	Transcript_116622	16.69457024	0.000816672	0.021202549	63.14391345	5.019608124	0.720747644	1.915708332	5.740355768	5.019608124	1.068172738	5.019608124	3	ENSXETP00000060534.1	SMC5
1557	Transcript_127465	16.6980099	0.000815344	0.021202549	46.7965435	4.117109179	0.137122049	2.048868202	4.254231228	4.117109179	1.079214709	4.117109179	3	ENSXETP00000006526.3	stk25
1558	Transcript_135089	16.69515804	0.000816445	0.021202549	52.45059061	4.690106914	0.078128596	3.122199465	4.76823551	4.690106914	0.918781143	4.690106914	3	NA	NA
1559	Transcript_82380	16.68516295	0.000820315	0.021283465	28.95414765	2.230951234	0.401244006	2.300687906	2.632195241	2.230951234	1.134069103	2.230951234	3	ENSXETP00000011510.3	rragc
1560	Transcript_146805	16.68238545	0.000821394	0.02129779	125.1494637	11.37261876	0.004605203	3.736761295	11.37722397	11.37261876	0.644230415	11.37261876	3	ENSXETP00000018232.2
1561	Transcript_138045	16.67551821	0.000824067	0.021353408	19.42304644	1.528970968	0.236760527	4.552140413	1.765731495	1.528970968	0.405053199	1.528970968	3	ENSXETP00000029898.3	dot1l
1562	Transcript_83357	16.66844228	0.00082683	0.021411292	54.56739974	4.898567838	0.062104865	2.23557083	4.960672703	4.898567838	1.132759617	4.898567838	3	ENSXETP00000040959.3	eif2b3
1563	Transcript_135682	16.66696673	0.000827407	0.021412535	7.339641709	0.638202757	0.029037398	4.738124447	0.667240155	0.638202757	0.367305076	0.638202757	3	NA	NA
1564	Transcript_114324	16.65380077	0.000832577	0.021532541	44.72781001	3.753510731	0.312653816	2.905914585	4.066164547	3.753510731	1.006626231	3.753510731	3	NA	NA
1565	Transcript_76814	16.6514227	0.000833514	0.021543003	21.60238341	1.758079866	0.205773171	1.945640876	1.963853037	1.758079866	1.067281338	1.758079866	3	NA	NA
1566	Transcript_116201	16.64402023	0.000836438	0.021590981	51.19339045	4.465492727	0.18845186	2.119925437	4.653944587	4.465492727	1.102007026	4.465492727	3	ENSXETP00000029738.3	ddx20
1567	Transcript_129470	16.64412468	0.000836396	0.021590981	39.49240791	3.04637297	0.543845931	2.034351134	3.590218901	3.04637297	1.075497094	3.04637297	3	ENSXETP00000002701.3	sema4c
1568	Transcript_62210	16.64259484	0.000837002	0.021591765	48.67876093	3.633517018	0.791824885	1.615437901	4.425341903	3.633517018	1.118562718	3.633517018	3	ENSXETP00000041498.3	lmo7
1569	Transcript_6093	16.6382508	0.000838724	0.021620782	42.06591164	2.820593762	1.003580024	3.169472611	3.824173786	2.820593762	0.899081473	2.820593762	3	ENSXETP00000055951.2	gpr157
1570	Transcript_70171	16.63679969	0.0008393	0.021620782	43.64728515	3.602685509	0.365249505	3.322519064	3.967935014	3.602685509	0.830056627	3.602685509	3	ENSXETP00000036627.3	ap3m2
1571	Transcript_82297	16.63571504	0.00083973	0.021620782	62.07937319	4.917319671	0.72625971	2.317289892	5.643579381	4.917319671	1.133890253	4.917319671	3	ENSXETP00000039820.2	stim1
1572	Transcript_98903	16.63399377	0.000840414	0.021624628	44.70453618	3.745671154	0.318377589	2.318776947	4.064048743	3.745671154	1.133871574	3.745671154	3	NA	NA
1573	Transcript_69998	16.63223296	0.000841115	0.021628888	9.970271082	0.850428945	0.055959335	3.892097434	0.90638828	0.850428945	0.587308234	0.850428945	3	ENSXETP00000055977.2	tmem165
1574	Transcript_146691	16.62415267	0.000844336	0.021697922	30.9023014	2.516473683	0.292826444	1.317150992	2.809300127	2.516473683	1.287726298	2.516473683	3	ENSXETP00000025537.3	scfd2
1575	Transcript_59922	16.62205255	0.000845175	0.021705697	22.3899578	1.875818469	0.159632241	1.486783024	2.035450709	1.875818469	1.175173642	1.875818469	3	NA	NA
1576	Transcript_11430	16.60811409	0.000850765	0.02183541	62.27271297	5.572446955	0.08870877	2.386093741	5.661155725	5.572446955	1.132338439	5.572446955	3	ENSXETP00000011447.3	txlna
1577	Transcript_112031	16.60309868	0.000852786	0.021853101	42.37912559	2.636523639	1.216124142	3.524902457	3.852647781	2.636523639	0.735337317	2.636523639	3	ENSXETP00000027823.3	dpysl3
1578	Transcript_148059	16.60238111	0.000853075	0.021853101	77.8444924	6.48801958	0.588752457	4.312019965	7.076772037	6.48801958	0.461777238	6.48801958	3	ENSXETP00000059309.1
1579	Transcript_158707	16.60476013	0.000852116	0.021853101	44.09312134	3.608270988	0.400194588	2.061145531	4.008465576	3.608270988	1.082704637	3.608270988	3	ENSXETP00000063241.1	gdap2
1580	Transcript_65239	16.60025685	0.000853933	0.021861224	35.25423097	2.586365324	0.618564764	2.792036109	3.204930088	2.586365324	1.051148886	2.586365324	3	ENSXETP00000014386.3	eif2ak4
1581	Transcript_136542	16.5981595	0.00085478	0.02186908	75.98305009	6.593671197	0.313878811	2.410492805	6.907550008	6.593671197	1.131329793	6.593671197	3	ENSXETP00000014702.3	ncor1
1582	Transcript_119538	16.59347298	0.000856677	0.021892572	27.48485347	2.187391371	0.311231672	1.634056857	2.498623043	2.187391371	1.111895106	2.187391371	3	ENSXETP00000058488.1
1583	Transcript_135447	16.59321665	0.000856781	0.021892572	32.21588932	2.53693909	0.391778121	3.237970598	2.928717211	2.53693909	0.868957275	2.53693909	3	ENSXETP00000012378.2	ogdhl
1584	Transcript_3608	16.58110742	0.000861702	0.022004414	44.21329764	3.721751776	0.297638918	1.54962485	4.019390694	3.721751776	1.144986685	3.721751776	3	ENSXETP00000026392.3	mthfd2
1585	Transcript_128014	16.57953672	0.000862343	0.022006873	15.1784694	1.243743217	0.136117638	3.697053876	1.379860855	1.243743217	0.66018434	1.243743217	3	ENSXETP00000058075.2	rbm8a
1586	Transcript_156446	16.57164295	0.000865568	0.022075258	22.23944165	1.774711442	0.247055981	1.405747223	2.021767423	1.774711442	1.222975987	1.774711442	3	NA	NA
1587	Transcript_9614	16.56896138	0.000866666	0.022086009	13.1262436	1.115678143	0.07761673	3.549221129	1.193294873	1.115678143	0.724246574	1.115678143	3	ENSXETP00000000057.3	lgals4
1588	Transcript_135311	16.56794874	0.000867082	0.022086009	24.54991705	2.106955789	0.124854851	2.975543373	2.231810641	2.106955789	0.978036061	2.106955789	3	ENSXETP00000059087.1	s100pbp
1589	Transcript_16270	16.56419239	0.000868623	0.022111355	183.1398976	16.59740421	0.05167739	3.846603796	16.6490816	16.59740421	0.603267773	16.59740421	3	ENSXETP00000023818.2	fn1
1590	Transcript_98442	16.56065459	0.000870078	0.022134451	37.96225984	2.944636884	0.506477647	1.356948981	3.451114531	2.944636884	1.256983296	2.944636884	3	ENSXETP00000046041.3	cep57l1
1591	Transcript_10361	16.55815366	0.000871107	0.022146717	56.01260104	5.027457804	0.064596836	2.04744862	5.09205464	5.027457804	1.07883036	5.027457804	3	ENSXETP00000060720.1	snx5
1592	Transcript_88998	16.54774471	0.000875406	0.022219012	90.09425452	8.147119336	0.043267438	2.521725739	8.190386774	8.147119336	1.121926552	8.147119336	3	ENSXETP00000038826.3	st14
1593	Transcript_134136	16.54727872	0.000875599	0.022219012	25.32671967	1.940869598	0.361559463	1.772824185	2.302429061	1.940869598	1.076022066	1.940869598	3	ENSXETP00000049016.3	sde2
1594	Transcript_146645	16.54803125	0.000875287	0.022219012	80.18537866	7.242478938	0.04710094	2.837196035	7.289579878	7.242478938	1.034029963	7.242478938	3	ENSXETP00000059725.1	tubb3
1595	Transcript_15423	16.5425657	0.000877553	0.022247025	31.91497359	2.611275278	0.290085957	1.491166783	2.901361236	2.611275278	1.172888139	2.611275278	3	NA	NA
1596	Transcript_73383	16.54196282	0.000877803	0.022247025	7.328514055	0.628362027	0.037866524	5.361779226	0.66622855	0.628362027	0.271926216	0.628362027	3	ENSXETP00000019304.3
1597	Transcript_83033	16.53782838	0.000879521	0.022272946	29.22802477	2.040736821	0.616356339	1.793162144	2.657093161	2.040736821	1.073726694	2.040736821	3	ENSXETP00000041234.3	dbnl
1598	Transcript_154806	16.5368521	0.000879927	0.022272946	33.17230903	2.660480096	0.355184361	2.799949545	3.015664457	2.660480096	1.048215657	2.660480096	3	ENSXETP00000046552.3	exoc6b
1599	Transcript_129986	16.52849248	0.000883412	0.022333216	125.6045111	11.17740399	0.241187923	3.089636568	11.41859192	11.17740399	0.931725423	11.17740399	3	ENSXETP00000000752.3	eif1b
1600	Transcript_145889	16.52890394	0.00088324	0.022333216	20.93601362	1.655318281	0.247955685	2.675305416	1.903273966	1.655318281	1.089910149	1.655318281	3	ENSXETP00000023476.3	rps6kb1
1601	Transcript_19340	16.52541693	0.000884698	0.02235175	47.85883456	4.230069232	0.120733909	2.060856701	4.350803142	4.230069232	1.082619352	4.230069232	3	ENSXETP00000041147.3	crat.1
1602	Transcript_135074	16.52345466	0.000885519	0.022358535	50.74568707	4.412590663	0.200653617	2.15500206	4.613244279	4.412590663	1.113768921	4.412590663	3	NA	NA
1603	Transcript_118386	16.51961056	0.00088713	0.022371284	49.07030366	4.336196812	0.124739885	4.357609613	4.460936696	4.336196812	0.450253027	4.336196812	3	ENSXETP00000020298.3	rhoa.2
1604	Transcript_125815	16.52026106	0.000886858	0.022371284	29.3799727	1.614157352	1.056749257	5.660445989	2.670906609	1.614157352	0.239543156	1.614157352	3	ENSXETP00000034164.3	tkt
1605	Transcript_2336	16.50952119	0.000891373	0.022380598	30.58549465	2.474279531	0.306219983	2.311927634	2.780499514	2.474279531	1.133953737	2.474279531	3	NA	NA
1606	Transcript_83140	16.5166394	0.000888378	0.022380598	28.2145592	2.356318956	0.208640971	1.425830238	2.564959927	2.356318956	1.210119731	2.356318956	3	ENSXETP00000010697.3	mfsd7
1607	Transcript_88511	16.51016925	0.0008911	0.022380598	78.38703058	7.09089924	0.035194449	2.327151983	7.126093689	7.09089924	1.133756941	7.09089924	3	ENSXETP00000046409.2
1608	Transcript_88676	16.51324117	0.000889806	0.022380598	10.3754739	0.82976038	0.11346452	3.80454963	0.9432249	0.82976038	0.618480376	0.82976038	3	ENSXETP00000040520.2	arhgef5
1609	Transcript_118706	16.51602376	0.000888636	0.022380598	29.3829014	2.422652315	0.24852054	2.442916788	2.671172855	2.422652315	1.129484818	2.422652315	3	ENSXETP00000063625.1	itch
1610	Transcript_141551	16.5107414	0.000890859	0.022380598	42.97671511	3.779641897	0.127332205	1.954113085	3.906974101	3.779641897	1.066950539	3.779641897	3	ENSXETP00000061736.1
1611	Transcript_160175	16.51088083	0.0008908	0.022380598	28.48603263	2.301777282	0.287862048	2.486524189	2.58963933	2.301777282	1.125906181	2.301777282	3	ENSXETP00000046241.2	katna1
1612	Transcript_47108	16.5058868	0.000892906	0.022405184	37.4556173	3.188421687	0.216634431	1.669220866	3.405056118	3.188421687	1.100131675	3.188421687	3	ENSXETP00000032531.3	pcif1
1613	Transcript_148804	16.49890606	0.000895858	0.022465324	100.6521065	9.143737496	0.006454004	2.724587687	9.1501915	9.143737496	1.074707283	9.143737496	3	NA	NA
1614	Transcript_16425	16.4953223	0.000897377	0.022469303	17.80989795	1.419950891	0.19913074	3.354610022	1.619081631	1.419950891	0.815011073	1.419950891	3	ENSXETP00000050243.2	alpl
1615	Transcript_104106	16.49460163	0.000897683	0.022469303	19.26994938	1.460152961	0.291660619	2.626906105	1.75181358	1.460152961	1.102769138	1.460152961	3	NA	NA
1616	Transcript_115000	16.49525719	0.000897405	0.022469303	43.48897308	3.581351453	0.372191554	3.766775407	3.953543008	3.581351453	0.632591689	3.581351453	3	ENSXETP00000049183.3	fam3c
1617	Transcript_32021	16.49112876	0.000899159	0.02249231	38.25425586	3.122765546	0.354894078	2.342431892	3.477659624	3.122765546	1.133501227	3.122765546	3	ENSXETP00000059195.1
1618	Transcript_99100	16.48673394	0.000901029	0.022513008	37.44738611	3.123685221	0.280622607	1.375121066	3.404307829	3.123685221	1.24385345	3.123685221	3	ENSXETP00000030816.3	dopey2
1619	Transcript_111300	16.48656913	0.000901099	0.022513008	60.22497461	4.579568044	0.895429648	2.143775819	5.474997692	4.579568044	1.110101253	4.579568044	3	ENSXETP00000062045.1	ITGA7
1620	Transcript_38506	16.48507807	0.000901735	0.022514978	31.2913309	2.62591787	0.218748576	1.715506034	2.844666446	2.62591787	1.086546165	2.62591787	3	ENSXETP00000037199.3	mhc1a
1621	Transcript_80480	16.48197295	0.000903059	0.022534147	39.28403658	3.406506457	0.164769595	2.061306064	3.571276052	3.406506457	1.082752101	3.406506457	3	ENSXETP00000031294.3	lrch3
1622	Transcript_33093	16.47346827	0.000906698	0.022597059	45.60798639	3.987200762	0.158979818	1.419226269	4.14618058	3.987200762	1.214275374	3.987200762	3	ENSXETP00000043882.3	lap3
1623	Transcript_137950	16.47405059	0.000906448	0.022597059	70.10273798	6.319218422	0.053757758	2.654592535	6.37297618	6.319218422	1.09568641	6.319218422	3	ENSXETP00000006846.2	rock1
1624	Transcript_14019	16.47115281	0.000907691	0.022607881	30.24658418	2.676420768	0.073268703	1.510166142	2.749689471	2.676420768	1.163307212	2.676420768	3	ENSXETP00000047741.3	capn13
1625	Transcript_5918	16.46427893	0.000910646	0.0226105	30.48278402	2.426388608	0.344773576	2.536503297	2.771162183	2.426388608	1.11992758	2.426388608	3	ENSXETP00000025313.3	trim24
1626	Transcript_20030	16.45921831	0.000912827	0.0226105	39.56550474	3.165291696	0.431572372	1.668141769	3.596864067	3.165291696	1.100477721	3.165291696	3	ENSXETP00000030170.3	adgrg1
1627	Transcript_20649	16.46071309	0.000912182	0.0226105	61.6048911	4.13872471	1.461719935	1.833974203	5.600444646	4.13872471	1.070740394	4.13872471	3	ENSXETP00000027296.3	krt17
1628	Transcript_78024	16.46049848	0.000912275	0.0226105	36.88696525	2.931304096	0.422056381	2.325319982	3.353360477	2.931304096	1.133783442	2.931304096	3	ENSXETP00000059207.1
1629	Transcript_80450	16.45948689	0.000912711	0.0226105	24.27276461	1.878869214	0.32774575	1.550296502	2.206614964	1.878869214	1.144692124	1.878869214	3	NA	NA
1630	Transcript_122453	16.4673429	0.000909328	0.0226105	24.61346956	2.016397778	0.221190364	1.9023219	2.237588142	2.016397778	1.068495372	2.016397778	3	ENSXETP00000062003.1	cyp2b6
1631	Transcript_122469	16.4617013	0.000911756	0.0226105	23.53385878	1.825606503	0.313835205	2.272332606	2.139441707	1.825606503	1.13428301	1.825606503	3	NA	NA
1632	Transcript_130244	16.46583367	0.000909977	0.0226105	21.88060357	1.876825963	0.112319816	4.375864814	1.989145779	1.876825963	0.445741631	1.876825963	3	ENSXETP00000007782.3	tmem30a
1633	Transcript_132864	16.4670723	0.000909444	0.0226105	20.65605673	1.594969803	0.282853536	1.522596779	1.877823339	1.594969803	1.15731364	1.594969803	3	NA	NA
1634	Transcript_75515	16.45589661	0.000914262	0.022618334	17.26842706	1.17011851	0.399738495	3.73010929	1.569857006	1.17011851	0.646860009	1.17011851	3	ENSXETP00000046283.3	sfxn3
1635	Transcript_77206	16.45601831	0.000914209	0.022618334	39.8863679	3.539278718	0.086754728	1.829501823	3.626033446	3.539278718	1.07098217	3.539278718	3	ENSXETP00000032055.3	palm
1636	Transcript_116631	16.45418901	0.000915	0.022622764	31.20465232	2.729138358	0.107648216	2.165259413	2.836786574	2.729138358	1.116986625	2.729138358	3	NA	NA
1637	Transcript_32468	16.44916953	0.000917174	0.02266266	42.75637397	3.756415127	0.130527962	1.534768767	3.886943089	3.756415127	1.151645905	3.756415127	3	ENSXETP00000047952.3	aox1
1638	Transcript_151913	16.44452841	0.000919189	0.022698573	38.34004256	3.140033106	0.345425309	1.379014758	3.485458415	3.140033106	1.24111267	3.140033106	3	ENSXETP00000016507.3	7-Mar
1639	Transcript_10003	16.43885058	0.000921659	0.022745695	99.48550264	9.035045716	0.009090888	3.364803104	9.044136604	9.035045716	0.810215912	9.035045716	3	ENSXETP00000019381.3	ddb1
1640	Transcript_16672	16.43238219	0.000924482	0.022801443	50.41821532	4.279704903	0.303769217	1.223668835	4.58347412	4.279704903	1.371259958	4.279704903	3	ENSXETP00000048344.3	sox9
1641	Transcript_110072	16.42467242	0.000927857	0.022870751	25.93870476	1.895263657	0.462800412	2.144724818	2.358064069	1.895263657	1.110416116	1.895263657	3	ENSXETP00000020614.3	ldlr
1642	Transcript_49071	16.42024483	0.000929801	0.022904712	29.63788331	2.316647209	0.377705819	1.75356622	2.694353028	2.316647209	1.078825057	2.316647209	3	ENSXETP00000004125.2	xnf7
1643	Transcript_60555	16.41738862	0.000931058	0.022907756	27.52497464	2.343915267	0.158355155	3.300931315	2.502270422	2.343915267	0.8401129	2.343915267	3	NA	NA
1644	Transcript_136979	16.4184597	0.000930586	0.022907756	31.13891751	2.296070183	0.5347405	1.838911974	2.830810683	2.296070183	1.07049331	2.296070183	3	ENSXETP00000012464.2	lyn
1645	Transcript_112866	16.41309856	0.000932948	0.022940305	35.25546731	2.807006729	0.398035753	1.547347112	3.205042482	2.807006729	1.145989746	2.807006729	3	ENSXETP00000047742.2	ppan
1646	Transcript_140646	16.40448989	0.000936752	0.023019852	53.64763017	4.578605052	0.298452236	1.752415367	4.877057288	4.578605052	1.079014084	4.578605052	3	ENSXETP00000046168.3	krt12
1647	Transcript_79569	16.40171841	0.00093798	0.023022055	32.20312646	2.631425118	0.296131833	1.187111838	2.927556951	2.631425118	1.408524146	2.631425118	3	NA	NA
1648	Transcript_86739	16.40223246	0.000937752	0.023022055	78.59165252	7.134175772	0.010519912	2.86048471	7.144695684	7.134175772	1.02489042	7.134175772	3	NA	NA
1649	Transcript_51994	16.39555655	0.000940716	0.02306122	92.65609032	8.250212606	0.173068332	3.174279029	8.423280938	8.250212606	0.897023208	8.250212606	3	ENSXETP00000003540.3	MGC76064
1650	Transcript_112233	16.39674196	0.000940189	0.02306122	87.25627923	7.66526728	0.267121741	3.02819916	7.932389021	7.66526728	0.956415815	7.66526728	3	ENSXETP00000059120.1
1651	Transcript_140340	16.39367188	0.000941554	0.023067793	44.11096418	3.018758541	0.991329112	3.420114238	4.010087653	3.018758541	0.784156935	3.018758541	3	ENSXETP00000013339.4	arpc1b
1652	Transcript_21242	16.39152499	0.00094251	0.023077236	37.74204606	3.118915563	0.312179534	1.785346708	3.431095096	3.118915563	1.07453484	3.118915563	3	ENSXETP00000013330.3	dhrs7b
1653	Transcript_141044	16.38916859	0.000943561	0.023088977	108.8208766	9.860989508	0.031817451	2.857308964	9.892806959	9.860989508	1.026147139	9.860989508	3	ENSXETP00000014664.3	kdm3b
1654	Transcript_98800	16.3867344	0.000944647	0.023101582	57.81481987	5.15491847	0.100974246	2.126371997	5.255892715	5.15491847	1.104218189	5.15491847	3	NA	NA
1655	Transcript_18247	16.38230195	0.000946628	0.023122072	26.61404633	2.113606788	0.30585197	1.515848787	2.419458757	2.113606788	1.160540979	2.113606788	3	ENSXETP00000032548.3	XB-GENE-5936529
1656	Transcript_102825	16.38345118	0.000946114	0.023122072	12.1607468	0.838765948	0.266756488	4.142144303	1.105522436	0.838765948	0.50813868	0.838765948	3	ENSXETP00000028774.3	ARHGEF1
1657	Transcript_122839	16.38085446	0.000947276	0.023123933	30.40186153	2.495082267	0.268723327	4.568855361	2.763805594	2.495082267	0.401452652	2.495082267	3	ENSXETP00000007330.2	col1a1
1658	Transcript_89899	16.36204152	0.000955736	0.023316392	25.63697579	1.972179906	0.358454257	1.647340551	2.330634162	1.972179906	1.107329564	1.972179906	3	NA	NA
1659	Transcript_146360	16.35260713	0.000960007	0.023406471	37.89166901	2.432899578	1.011797605	2.806879624	3.444697182	2.432899578	1.045622118	2.432899578	3	ENSXETP00000059821.1	smarcad1
1660	Transcript_132519	16.34990256	0.000961235	0.023422291	16.11513257	1.324277381	0.140734671	2.976230974	1.465012052	1.324277381	0.97775265	1.324277381	3	NA	NA
1661	Transcript_8321	16.34099649	0.00096529	0.023506923	33.98423032	2.688233711	0.401241773	1.543940793	3.089475484	2.688233711	1.147501801	2.688233711	3	ENSXETP00000023856.2	arl4c
1662	Transcript_71952	16.32732541	0.000971546	0.023616632	55.82362156	4.271710454	0.803164234	2.268387103	5.074874687	4.271710454	1.134307249	4.271710454	3	ENSXETP00000021832.3	sidt2
1663	Transcript_114822	16.32802316	0.000971226	0.023616632	64.80852566	5.255691779	0.635992372	2.387727396	5.891684151	5.255691779	1.132279913	5.255691779	3	ENSXETP00000042442.3	entpd2
1664	Transcript_119961	16.32753699	0.000971449	0.023616632	46.06197066	2.97414017	1.213311708	3.174853713	4.187451879	2.97414017	0.896776483	2.97414017	3	ENSXETP00000003279.2	tpm1
1665	Transcript_102156	16.32082648	0.000974535	0.023675047	45.19908168	3.668579227	0.440428198	3.066670548	4.109007425	3.668579227	0.940855724	3.668579227	3	ENSXETP00000026894.3	adnp
1666	Transcript_137712	16.3195135	0.00097514	0.023675521	30.59807724	2.502966144	0.278677241	1.481497069	2.781643385	2.502966144	1.177967964	2.502966144	3	NA	NA
1667	Transcript_17632	16.31532356	0.000977072	0.023708214	26.8942266	1.798017136	0.646912554	3.600070749	2.444929691	1.798017136	0.70149236	1.798017136	3	ENSXETP00000028705.3	rala
1668	Transcript_89815	16.31265462	0.000978305	0.023709689	34.20002567	2.777361145	0.331732098	2.10369407	3.109093243	2.777361145	1.096440983	2.777361145	3	NA	NA
1669	Transcript_125736	16.313839	0.000977758	0.023709689	9.73673443	0.865280901	0.019876774	5.109378866	0.885157675	0.865280901	0.305437904	0.865280901	3	ENSXETP00000007942.2	pls3
1670	Transcript_9308	16.304442	0.000982109	0.023744973	127.7745191	11.61218533	0.003680045	3.155536139	11.61586537	11.61218533	0.90499482	11.61218533	3	ENSXETP00000030555.3	cct5
1671	Transcript_67431	16.30730902	0.00098078	0.023744973	7.822200861	0.593400533	0.117708636	4.397516525	0.711109169	0.593400533	0.440465863	0.593400533	3	ENSXETP00000028272.3	golga2
1672	Transcript_102322	16.30541104	0.00098166	0.023744973	100.9285091	9.048778182	0.12654083	2.748652186	9.175319012	9.048778182	1.066626248	9.048778182	3	ENSXETP00000019033.3	usp7
1673	Transcript_102775	16.30603418	0.000981371	0.023744973	78.89045754	7.046227238	0.125632538	2.302353866	7.171859777	7.046227238	1.134053378	7.046227238	3	ENSXETP00000037202.3	brd2
1674	Transcript_118578	16.30281191	0.000982866	0.023749075	29.72499113	2.241578122	0.460693799	2.951469412	2.702271921	2.241578122	0.987957389	2.241578122	3	ENSXETP00000002329.3	tmem14c
1675	Transcript_19073	16.29713036	0.000985508	0.023770321	30.45032907	2.536310552	0.231901181	3.045605277	2.768211733	2.536310552	0.949340789	2.536310552	3	ENSXETP00000025941.3	cd74
1676	Transcript_119528	16.29729667	0.000985431	0.023770321	81.98530382	7.440292688	0.01291675	2.338225595	7.453209438	7.440292688	1.133578148	7.440292688	3	ENSXETP00000014534.3	grhl2
1677	Transcript_126033	16.29908003	0.000984601	0.023770321	76.29763146	6.753703775	0.18244454	2.559625845	6.936148315	6.753703775	1.116375866	6.753703775	3	NA	NA
1678	Transcript_155581	16.29087193	0.000988427	0.023826512	21.96043864	1.763172424	0.233231089	1.285397558	1.996403513	1.763172424	1.314273705	1.763172424	3	ENSXETP00000057315.2	XB-GENE-968486
1679	Transcript_31213	16.28610104	0.000990658	0.023866062	10.56396212	0.827608625	0.132751568	4.278514342	0.960360193	0.827608625	0.470486734	0.827608625	3	ENSXETP00000062409.1	prickle2
1680	Transcript_82890	16.28264998	0.000992275	0.023890782	51.06291668	4.246829995	0.39525334	2.022853335	4.642083334	4.246829995	1.072923964	4.246829995	3	ENSXETP00000001409.3
1681	Transcript_119685	16.28071041	0.000993184	0.023898462	25.24841865	1.946654588	0.348656199	2.217204887	2.295310787	1.946654588	1.130025806	1.946654588	3	ENSXETP00000018253.3	s100a11
1682	Transcript_126699	16.27018082	0.000998138	0.024003378	8.85356678	0.771842832	0.033026876	5.299714657	0.804869707	0.771842832	0.279602703	0.771842832	3	ENSXETP00000053882.2	dazap2
1683	Transcript_97292	16.2674585	0.000999423	0.024019992	33.01523496	2.286401534	0.714983462	1.799296914	3.001384996	2.286401534	1.073152	2.286401534	3	ENSXETP00000018400.2	ampd3
1684	Transcript_73805	16.25916215	0.001003348	0.024080657	40.01132479	3.500069672	0.13732349	1.300271702	3.637393163	3.500069672	1.301610686	3.500069672	3	NA	NA
1685	Transcript_75508	16.25910367	0.001003376	0.024080657	169.2153262	14.98779325	0.395418225	4.733513277	15.38321147	14.98779325	0.368181758	14.98779325	3	ENSXETP00000059355.1	COL6A3
1686	Transcript_109797	16.25835038	0.001003733	0.024080657	70.62519695	6.078898354	0.341574095	2.131865155	6.42047245	6.078898354	1.106092833	6.078898354	3	NA	NA
1687	Transcript_49072	16.2478136	0.001008742	0.024143555	46.89736065	4.228074554	0.035321869	1.551739611	4.263396423	4.228074554	1.144061099	4.228074554	3	ENSXETP00000035512.3	trim69.1
1688	Transcript_72925	16.2483223	0.0010085	0.024143555	26.41182195	2.142121561	0.258953161	1.841987132	2.401074722	2.142121561	1.070349297	2.142121561	3	ENSXETP00000013645.3	map3k15
1689	Transcript_83162	16.24887564	0.001008236	0.024143555	29.61343633	1.918729908	0.773400667	2.262479369	2.692130575	1.918729908	1.134340299	1.918729908	3	ENSXETP00000044752.3	alg11
1690	Transcript_141012	16.25101002	0.00100722	0.024143555	33.86856899	2.755204068	0.32375675	2.663636295	3.078960818	2.755204068	1.093212474	2.755204068	3	ENSXETP00000051776.1	prex1
1691	Transcript_81105	16.24097854	0.001012005	0.024207322	60.56031301	4.786851913	0.718631089	5.350559355	5.505483001	4.786851913	0.273288153	4.786851913	3	ENSXETP00000060142.1	ddx21
1692	Transcript_9532	16.23813402	0.001013366	0.024225549	31.52876616	2.813572659	0.05267881	1.173569056	2.866251469	2.813572659	1.423022025	2.813572659	3	ENSXETP00000039064.3	slc35a1
1693	Transcript_112431	16.23404944	0.001015323	0.024258006	51.28923861	4.515722983	0.146935073	2.529043609	4.662658056	4.515722983	1.120962178	4.515722983	3	ENSXETP00000035818.3	ddx54
1694	Transcript_32241	16.23230249	0.001016161	0.024263703	48.64276744	4.118524059	0.303545709	2.108425419	4.422069767	4.118524059	1.098058144	4.118524059	3	ENSXETP00000022322.3	tmprss13
1695	Transcript_70089	16.23042411	0.001017064	0.024270916	28.62623783	1.991389651	0.610995606	2.378117232	2.602385257	1.991389651	1.132607059	1.991389651	3	NA	NA
1696	Transcript_37484	16.22572058	0.001019326	0.024310565	44.27399585	3.988438298	0.036470416	1.55437005	4.024908714	3.988438298	1.142917416	3.988438298	3	ENSXETP00000028741.3	ccdc12
1697	Transcript_76633	16.22211577	0.001021063	0.024337651	29.77946633	2.496796418	0.210427794	2.197569398	2.707224212	2.496796418	1.125885207	2.496796418	3	ENSXETP00000042053.3
1698	Transcript_14683	16.19992643	0.001031823	0.024403582	61.60672442	5.556087273	0.044524038	4.204660135	5.600611311	5.556087273	0.490427892	5.556087273	3	ENSXETP00000050337.3	capn1
1699	Transcript_20907	16.20258297	0.001030529	0.024403582	18.19456513	1.533672052	0.120379324	1.754745718	1.654051376	1.533672052	1.078633955	1.533672052	3	ENSXETP00000001565.2	rad1
1700	Transcript_33032	16.20090225	0.001031347	0.024403582	22.77838052	1.825729009	0.245032856	2.582825252	2.070761865	1.825729009	1.112258177	1.825729009	3	ENSXETP00000049396.3	sdc4
1701	Transcript_50232	16.20434604	0.001029671	0.024403582	58.03077357	5.245220811	0.030304058	1.836279779	5.27552487	5.245220811	1.07062252	5.245220811	3	NA	NA
1702	Transcript_60558	16.20400996	0.001029834	0.024403582	78.35527437	6.146221265	0.976985495	2.220545083	7.123206761	6.146221265	1.130611304	6.146221265	3	ENSXETP00000060352.1
1703	Transcript_69804	16.20957898	0.001027129	0.024403582	36.86637439	3.089021723	0.262466858	1.9689493	3.351488581	3.089021723	1.066630657	3.089021723	3	NA	NA
1704	Transcript_75036	16.19947407	0.001032043	0.024403582	39.21785244	3.111238737	0.454020576	2.614486414	3.565259313	3.111238737	1.10567404	3.111238737	3	NA	NA
1705	Transcript_88493	16.19899675	0.001032276	0.024403582	29.61442707	2.261344928	0.430875714	2.217030927	2.692220643	2.261344928	1.1299943	2.261344928	3	ENSXETP00000060899.1	pnpla6
1706	Transcript_128470	16.21401227	0.00102498	0.024403582	52.3864775	4.134815771	0.627591274	1.665974625	4.762407045	4.134815771	1.101175407	4.134815771	3	ENSXETP00000034934.3	ranbp2
1707	Transcript_136257	16.20859716	0.001027605	0.024403582	49.31557421	4.372896278	0.110337741	2.097223402	4.483234019	4.372896278	1.094244964	4.372896278	3	ENSXETP00000017021.3	mtmr4
1708	Transcript_138919	16.20662511	0.001028563	0.024403582	34.12608177	2.932677572	0.169693497	1.512463201	3.10237107	2.932677572	1.162183647	2.932677572	3	ENSXETP00000032337.3	mff
1709	Transcript_145994	16.19976194	0.001031903	0.024403582	53.44146685	3.44553424	1.412780928	2.140515709	4.858315168	3.44553424	1.109013887	3.44553424	3	ENSXETP00000063270.1	nfkb2
1710	Transcript_154507	16.20478576	0.001029457	0.024403582	48.67631462	4.136662559	0.288456952	1.668224696	4.42511951	4.136662559	1.100451096	4.136662559	3	NA	NA
1711	Transcript_160002	16.2011302	0.001031236	0.024403582	8.540959785	0.756982105	0.019468784	5.920205361	0.77645089	0.756982105	0.216752021	0.756982105	3	ENSXETP00000059355.1	COL6A3
1712	Transcript_105735	16.19736699	0.001033071	0.024408111	71.71725266	6.433747208	0.086003034	2.397812014	6.519750242	6.433747208	1.131890867	6.433747208	3	ENSXETP00000059315.1	MANSC1
1713	Transcript_59871	16.19371249	0.001034856	0.024436009	49.3365612	4.142444053	0.342697875	1.638824192	4.485141928	4.142444053	1.110238839	4.142444053	3	ENSXETP00000061576.1	nhsl1
1714	Transcript_962	16.18422097	0.001039506	0.024531492	49.99359779	2.604014119	1.940858407	2.612407753	4.544872527	2.604014119	1.106142065	2.604014119	3	ENSXETP00000041246.3	btn1a1
1715	Transcript_61627	16.17012428	0.001046451	0.024652232	42.08919457	3.593351765	0.232938651	1.391431868	3.826290416	3.593351765	1.232541304	3.593351765	3	ENSXETP00000034156.3
1716	Transcript_128480	16.17020837	0.001046409	0.024652232	15.7504158	1.247816613	0.184039368	3.127307026	1.431855981	1.247816613	0.916703873	1.247816613	3	NA	NA
1717	Transcript_130400	16.17154858	0.001045747	0.024652232	16.38014788	1.273015388	0.216088965	4.100539189	1.489104353	1.273015388	0.520365272	1.273015388	3	ENSXETP00000026401.3	sdha
1718	Transcript_126237	16.16750892	0.001047744	0.024668337	30.42088844	2.621116962	0.144418351	1.174020412	2.765535312	2.621116962	1.422532681	2.621116962	3	ENSXETP00000013072.2	apeh
1719	Transcript_78370	16.16115101	0.001050895	0.024685054	7.033633724	0.5654398	0.073981447	4.487697411	0.639421248	0.5654398	0.419341806	0.5654398	3	NA	NA
1720	Transcript_108017	16.16124856	0.001050847	0.024685054	50.21289969	4.541934315	0.022874747	2.147914446	4.564809062	4.541934315	1.111468366	4.541934315	3	NA	NA
1721	Transcript_157092	16.16307781	0.001049939	0.024685054	40.31921333	3.387204069	0.278178962	2.12388697	3.66538303	3.387204069	1.103366838	3.387204069	3	ENSXETP00000024137.3	myocd
1722	Transcript_160277	16.16289975	0.001050028	0.024685054	48.05045282	3.500749526	0.867473457	1.490574809	4.368222983	3.500749526	1.173195096	3.500749526	3	ENSXETP00000018449.3	sf3b2
1723	Transcript_108442	16.15936987	0.00105178	0.02469149	20.85767219	1.718665591	0.177486426	5.071511489	1.896152018	1.718665591	0.311017921	1.718665591	3	ENSXETP00000053317.2	arhgef40
1724	Transcript_127035	16.14990822	0.00105649	0.024773324	51.47642079	2.53505755	2.144617067	2.8002359	4.679674617	2.53505755	1.048108942	2.53505755	3	ENSXETP00000034877.3	adap1
1725	Transcript_141366	16.1499425	0.001056473	0.024773324	58.40575909	5.192462537	0.117151925	2.097691768	5.309614462	5.192462537	1.094403155	5.192462537	3	ENSXETP00000014840.2	prickle1
1726	Transcript_88806	16.14805831	0.001057414	0.024780612	48.75027519	3.478102513	0.953740686	1.645134956	4.431843199	3.478102513	1.108077025	3.478102513	3	ENSXETP00000002561.3	eef1a1
1727	Transcript_6838	16.14634631	0.001058269	0.024786297	38.50445601	3.0615237	0.438881392	3.985051692	3.500405092	3.0615237	0.556241123	3.0615237	3	ENSXETP00000063371.1	ERI3
1728	Transcript_62203	16.14417931	0.001059353	0.024797319	58.56222243	4.992959045	0.330879357	2.25702453	5.323838403	4.992959045	1.134278278	4.992959045	3	ENSXETP00000036294.3	pofut1
1729	Transcript_69402	16.13877545	0.00106206	0.024831947	80.00723001	7.246353898	0.027030649	2.951213963	7.273384547	7.246353898	0.988062583	7.246353898	3	ENSXETP00000024188.3	irf2bpl
1730	Transcript_135562	16.13906613	0.001061914	0.024831947	25.00753018	1.802782501	0.470629334	2.03415091	2.273411834	1.802782501	1.075449313	1.802782501	3	ENSXETP00000002007.2	slc44a1
1731	Transcript_10513	16.12447492	0.001069257	0.024913818	52.95958321	4.250522899	0.563984665	2.137411941	4.814507564	4.250522899	1.107971222	4.250522899	3	ENSXETP00000034127.3	clptm1l
1732	Transcript_16813	16.12776429	0.001067598	0.024913818	30.08525563	2.101815486	0.633207753	3.637648898	2.735023239	2.101815486	0.685127074	2.101815486	3	ENSXETP00000044704.3	nudc
1733	Transcript_81965	16.12539013	0.001068795	0.024913818	22.90148434	1.878523021	0.203430101	2.401938391	2.081953122	1.878523021	1.131717368	1.878523021	3	NA	NA
1734	Transcript_129145	16.12677388	0.001068097	0.024913818	32.58553214	2.494317874	0.46800323	3.303404691	2.962321103	2.494317874	0.838964083	2.494317874	3	ENSXETP00000040681.3	adamts17
1735	Transcript_130973	16.12566095	0.001068659	0.024913818	43.9232927	3.604940924	0.388085685	1.800576924	3.993026609	3.604940924	1.073038392	3.604940924	3	NA	NA
1736	Transcript_154248	16.1251639	0.001068909	0.024913818	56.97124952	5.032381771	0.14682273	2.36658474	5.179204502	5.032381771	1.132947875	5.032381771	3	ENSXETP00000015768.3	mfn1
1737	Transcript_18716	16.11631336	0.001073387	0.024961679	14.47619625	1.084782514	0.231235327	4.194953261	1.316017841	1.084782514	0.493126928	1.084782514	3	ENSXETP00000014656.3	egr1
1738	Transcript_59748	16.11546411	0.001073817	0.024961679	58.19050234	4.717370481	0.572675187	2.268419537	5.290045668	4.717370481	1.134307053	4.717370481	3	ENSXETP00000028063.3	p3h2
1739	Transcript_71303	16.11432095	0.001074397	0.024961679	88.50637796	7.773268845	0.272765515	3.124034663	8.04603436	7.773268845	0.918036282	7.773268845	3	ENSXETP00000005889.3	pcdhga3
1740	Transcript_117666	16.11588723	0.001073603	0.024961679	39.2739597	3.505860533	0.06449944	1.768965635	3.570359973	3.505860533	1.076531433	3.505860533	3	ENSXETP00000040251.3	tp53bp2
1741	Transcript_156319	16.11544751	0.001073826	0.024961679	60.91284319	3.764236483	1.773294717	1.968892433	5.5375312	3.764236483	1.06663004	3.764236483	3	ENSXETP00000057530.2	wdr91
1742	Transcript_118463	16.08125223	0.001091306	0.025339981	28.6715226	2.214379982	0.392122073	2.128997133	2.606502055	2.214379982	1.105115519	2.214379982	3	ENSXETP00000032105.3	arid2
1743	Transcript_7351	16.07597543	0.001094029	0.025345001	19.77600392	1.540813169	0.257005369	3.641071417	1.797818538	1.540813169	0.683657878	1.540813169	3	ENSXETP00000005727.3	hars2
1744	Transcript_102441	16.07739481	0.001093296	0.025345001	29.43240171	2.530770209	0.144902674	1.516043302	2.675672883	2.530770209	1.160447081	2.530770209	3	ENSXETP00000053835.2	tbccd1
1745	Transcript_152820	16.07706389	0.001093467	0.025345001	29.33730554	1.957935043	0.709092733	1.704824975	2.667027776	1.957935043	1.089314981	1.957935043	3	ENSXETP00000049493.3	abcb10
1746	Transcript_155714	16.07713923	0.001093428	0.025345001	29.16208455	2.566644957	0.084453638	2.620623862	2.651098595	2.566644957	1.10426191	2.566644957	3	NA	NA
1747	Transcript_88972	16.07317048	0.001095479	0.025349555	142.1385851	12.91873972	0.002949834	4.126699783	12.92168956	12.91873972	0.51263564	12.91873972	3	ENSXETP00000022578.3	eif3a
1748	Transcript_141819	16.07424442	0.001094923	0.025349555	7.633186151	0.674675314	0.0192507	4.828364423	0.693926014	0.674675314	0.350717442	0.674675314	3	ENSXETP00000057501.2	rac1
1749	Transcript_81890	16.07002062	0.001097109	0.025358271	32.30978157	2.525498157	0.411754713	2.917170507	2.93725287	2.525498157	1.002036328	2.525498157	3	ENSXETP00000026496.2	fam83d
1750	Transcript_83116	16.07015541	0.001097039	0.025358271	61.95537976	5.32932352	0.302983731	2.492263432	5.632307251	5.32932352	1.125328446	5.32932352	3	ENSXETP00000020278.2	metrnl
1751	Transcript_130257	16.06832699	0.001097987	0.025364065	55.69721687	4.691855999	0.371527353	2.741317771	5.063383352	4.691855999	1.069130582	4.691855999	3	ENSXETP00000012378.2	ogdhl
1752	Transcript_135601	16.06432638	0.001100063	0.025397518	32.26295588	2.551091026	0.381904964	1.521886919	2.93299599	2.551091026	1.157650241	2.551091026	3	NA	NA
1753	Transcript_72818	16.05885638	0.001102908	0.025448672	27.7015512	2.376088212	0.142234625	1.38880933	2.518322837	2.376088212	1.234330257	2.376088212	3	NA	NA
1754	Transcript_5658	16.04463872	0.001110337	0.025557608	11.23549123	0.876227581	0.145180713	4.792620254	1.021408294	0.876227581	0.357160087	0.876227581	3	ENSXETP00000052807.1	dio3
1755	Transcript_31164	16.04388839	0.00111073	0.025557608	16.72149396	1.458465171	0.061670644	3.70036277	1.520135815	1.458465171	0.658831769	1.458465171	3	ENSXETP00000060472.1	pitpna
1756	Transcript_67385	16.04192309	0.001111761	0.025557608	48.79194015	4.375022234	0.060608689	1.678656258	4.435630923	4.375022234	1.097143586	4.375022234	3	ENSXETP00000031689.3	tgfbr2
1757	Transcript_69271	16.0429782	0.001111207	0.025557608	24.71171387	1.86079739	0.385722053	2.190426424	2.246519443	1.86079739	1.124114652	1.86079739	3	ENSXETP00000048666.2	ctps2
1758	Transcript_105905	16.0459378	0.001109656	0.025557608	28.88049286	2.235311513	0.390187838	2.714559026	2.625499351	2.235311513	1.077954802	2.235311513	3	ENSXETP00000059918.1	zc3h11a
1759	Transcript_132856	16.04136896	0.001112052	0.025557608	53.15877631	4.471724024	0.360892004	3.732287723	4.832616028	4.471724024	0.645996898	4.471724024	3	ENSXETP00000023346.3	twist2
1760	Transcript_152664	16.04538629	0.001109945	0.025557608	34.89670869	2.652924544	0.519503519	1.908254755	3.172428062	2.652924544	1.068354658	2.652924544	3	ENSXETP00000059032.1	rere
1761	Transcript_8226	16.0342756	0.001115782	0.025601511	86.09367457	7.816705743	0.009991945	3.071948986	7.826697688	7.816705743	0.938745195	7.816705743	3	ENSXETP00000032583.3	vat1
1762	Transcript_10610	16.02798691	0.0011191	0.025601511	40.34554567	3.390935571	0.276841308	1.881339128	3.667776879	3.390935571	1.069005331	3.390935571	3	ENSXETP00000059742.1
1763	Transcript_10822	16.03034568	0.001117855	0.025601511	34.71556572	2.9139299	0.24203062	3.40433668	3.15596052	2.9139299	0.79158866	2.9139299	3	NA	NA
1764	Transcript_14686	16.02793062	0.00111913	0.025601511	43.57220066	3.594997715	0.366111436	1.554188497	3.961109151	3.594997715	1.142996084	3.594997715	3	ENSXETP00000040003.2	klf3
1765	Transcript_32243	16.03229241	0.001116828	0.025601511	57.49223186	4.404460532	0.822106001	3.450291975	5.226566533	4.404460532	0.769976464	4.404460532	3	ENSXETP00000052108.3	dnaja1
1766	Transcript_134123	16.02693011	0.001119659	0.025601511	44.10725873	3.449402942	0.560347851	1.432354823	4.009750794	3.449402942	1.206082705	3.449402942	3	ENSXETP00000043595.2	add3
1767	Transcript_137924	16.02780944	0.001119194	0.025601511	50.59503133	4.545782676	0.053765626	2.1517551	4.599548303	4.545782676	1.112721913	4.545782676	3	ENSXETP00000047896.3	paox
1768	Transcript_139468	16.03546618	0.001115155	0.025601511	49.02504766	4.022636219	0.434186296	1.174229575	4.456822515	4.022636219	1.422306059	4.022636219	3	ENSXETP00000038800.3	smap1
1769	Transcript_159294	16.0269655	0.00111964	0.025601511	25.81275132	1.991684811	0.354928946	2.364414433	2.346613757	1.991684811	1.133006099	1.991684811	3	ENSXETP00000022903.3	me3
1770	Transcript_83573	16.02320892	0.001121627	0.025632038	52.21584713	4.480925778	0.265969415	2.234284096	4.746895193	4.480925778	1.132608418	4.480925778	3	ENSXETP00000059195.1
1771	Transcript_136845	16.02085087	0.001122877	0.025646099	16.40712694	1.11352742	0.378029575	3.929699243	1.491556995	1.11352742	0.574496312	1.11352742	3	ENSXETP00000016407.3	itga6
1772	Transcript_14590	16.01281055	0.001127147	0.025729104	62.88438157	5.626661366	0.090100595	2.473211919	5.716761961	5.626661366	1.127146375	5.626661366	3	ENSXETP00000003233.3	acsl1
1773	Transcript_388	16.00293664	0.001132413	0.025820173	33.02734121	2.394673328	0.607812237	3.279775307	3.002485565	2.394673328	0.849897321	2.394673328	3	ENSXETP00000018720.3	XB-GENE-5767840
1774	Transcript_130268	16.00407899	0.001131803	0.025820173	27.70938684	1.911324305	0.607710862	1.906887636	2.519035167	1.911324305	1.068387287	1.911324305	3	NA	NA
1775	Transcript_135645	15.99934421	0.001134335	0.025849427	33.34608573	2.350780165	0.680682174	1.646350033	3.031462339	2.350780165	1.107664731	2.350780165	3	ENSXETP00000007165.3	ttc39b
1776	Transcript_131189	15.99772432	0.001135203	0.025854635	41.11953579	3.127997514	0.610142103	1.87544779	3.738139617	3.127997514	1.06916304	3.127997514	3	ENSXETP00000019414.3	kif1bp
1777	Transcript_19126	15.99426999	0.001137056	0.025882257	21.01145828	1.86107	0.049062572	4.695316561	1.910132571	1.86107	0.375555786	1.86107	3	NA	NA
1778	Transcript_119577	15.99282083	0.001137834	0.025885402	24.3798432	2.051164584	0.165184798	2.495834099	2.216349382	2.051164584	1.124955502	2.051164584	3	ENSXETP00000059383.1	cwc25
1779	Transcript_75617	15.98769807	0.001140589	0.025918919	42.91719252	3.843445947	0.05811701	1.530795019	3.901562956	3.843445947	1.153474837	3.843445947	3	ENSXETP00000003968.3	nr3c1
1780	Transcript_123324	15.98809959	0.001140373	0.025918919	113.8421444	10.24246131	0.106824549	3.616380502	10.34928586	10.24246131	0.694338256	10.24246131	3	ENSXETP00000027529.2	ddx5
1781	Transcript_6720	15.98547754	0.001141785	0.025931533	34.43726507	2.590150832	0.540509628	1.651263783	3.130660461	2.590150832	1.106010178	2.590150832	3	ENSXETP00000040456.3	XB-GENE-5903934
1782	Transcript_153296	15.97993926	0.001144774	0.025984825	33.67260221	2.886920642	0.174225013	1.223756846	3.061145655	2.886920642	1.371173475	2.886920642	3	ENSXETP00000006760.3	ccdc6
1783	Transcript_4776	15.97115495	0.001149531	0.026063542	73.5142077	6.51894091	0.164168881	1.651349988	6.683109791	6.51894091	1.105981332	6.51894091	3	ENSXETP00000037285.3	c1orf116
1784	Transcript_17175	15.97199453	0.001149075	0.026063542	51.17440317	4.4021738	0.250044671	1.720096711	4.65221847	4.4021738	1.085442691	4.4021738	3	ENSXETP00000061622.1	gal3st4
1785	Transcript_122546	15.96951598	0.00115042	0.026069101	34.47226252	2.556061483	0.577780564	1.129939577	3.133842047	2.556061483	1.47237377	2.556061483	3	ENSXETP00000052020.3	zranb2
1786	Transcript_71993	15.96132461	0.001154877	0.026155438	50.80599401	4.225184176	0.393542553	3.128950539	4.618726729	4.225184176	0.916032654	4.225184176	3	ENSXETP00000025721.2	adam33
1787	Transcript_53478	15.95900387	0.001156143	0.026169453	31.62250343	2.365299642	0.509473397	1.688049546	2.874773039	2.365299642	1.094233902	2.365299642	3	NA	NA
1788	Transcript_32867	15.95771915	0.001156844	0.026170681	41.47262571	3.558527803	0.211710898	1.965583227	3.770238701	3.558527803	1.066619195	3.558527803	3	ENSXETP00000016105.3	gpnmb
1789	Transcript_7051	15.95258452	0.001159651	0.026183426	120.8963685	10.98499784	0.005581113	2.993981739	10.99057895	10.98499784	0.970441509	10.98499784	3	ENSXETP00000016901.3
1790	Transcript_69634	15.95195323	0.001159997	0.026183426	32.8808559	2.03420151	0.954967208	1.918003536	2.989168718	2.03420151	1.06811482	2.03420151	3	ENSXETP00000022767.3	spsb3
1791	Transcript_76288	15.9543861	0.001158665	0.026183426	26.60468137	2.149192362	0.269415035	1.551146527	2.418607398	2.149192362	1.144320128	2.149192362	3	ENSXETP00000051490.3	man2c1
1792	Transcript_155214	15.95304989	0.001159396	0.026183426	34.62514099	2.93878908	0.20895101	3.471170181	3.14774009	2.93878908	0.760209695	2.93878908	3	ENSXETP00000013678.3	pip4k2c
1793	Transcript_128835	15.94618532	0.001163159	0.026240162	31.19943855	2.524031967	0.312280628	1.583414408	2.836312596	2.524031967	1.13082849	2.524031967	3	ENSXETP00000052126.3	ubxn6
1794	Transcript_151737	15.93965162	0.001166751	0.026306534	25.58535039	2.175744755	0.150196189	2.39234319	2.325940945	2.175744755	1.132107865	2.175744755	3	NA	NA
1795	Transcript_145967	15.93589916	0.001168819	0.026338485	52.45234133	4.658486761	0.109907905	2.030393296	4.768394666	4.658486761	1.074571587	4.658486761	3	ENSXETP00000005768.5	arap3
1796	Transcript_32879	15.93464445	0.001169512	0.026339413	78.69377912	7.130752608	0.023227311	2.312351195	7.15397992	7.130752608	1.133948935	7.130752608	3	ENSXETP00000058613.1	rab21
1797	Transcript_119617	15.93315861	0.001170332	0.026343222	72.47619543	6.292762519	0.29598252	2.168754279	6.588745039	6.292762519	1.118047325	6.292762519	3	ENSXETP00000039232.3	snx14
1798	Transcript_142063	15.93149742	0.00117125	0.026349221	46.8570063	3.98280333	0.276924515	2.067213973	4.259727846	3.98280333	1.08452846	3.98280333	3	ENSXETP00000036627.3	ap3m2
1799	Transcript_67061	15.92281971	0.001176057	0.026383985	66.85452567	6.014595007	0.063089145	2.2557994	6.077684152	6.014595007	1.134245379	6.014595007	3	ENSXETP00000013753.3	rnf112
1800	Transcript_70692	15.923256	0.001175815	0.026383985	35.21250168	3.041098852	0.160037664	1.290083848	3.201136517	3.041098852	1.310240374	3.041098852	3	NA	NA
1801	Transcript_79345	15.92561698	0.001174505	0.026383985	75.59725034	6.637485641	0.234991663	2.587669332	6.872477304	6.637485641	1.111324779	6.637485641	3	ENSXETP00000004928.3	rab5b
1802	Transcript_126444	15.92507043	0.001174808	0.026383985	32.43187008	2.467927596	0.480424229	1.577338897	2.948351826	2.467927596	1.13327788	2.467927596	3	ENSXETP00000002439.2	polr2j
1803	Transcript_155507	15.9237428	0.001175545	0.026383985	31.94745152	2.537327678	0.366986097	1.555632714	2.904313775	2.537327678	1.142371399	2.537327678	3	ENSXETP00000041186.2	gtf2h1
1804	Transcript_5957	15.92003303	0.001177605	0.026386116	27.49676793	2.262764019	0.236942156	2.825972153	2.499706176	2.262764019	1.038365618	2.262764019	3	ENSXETP00000048418.3	wsb2
1805	Transcript_113616	15.92101297	0.00117706	0.026386116	89.24152461	8.022593885	0.090271989	2.787480333	8.112865874	8.022593885	1.052823285	8.022593885	3	ENSXETP00000060660.1	gas1
1806	Transcript_136117	15.91912595	0.001178109	0.026386116	43.04194042	3.707273275	0.2056304	2.016523311	3.912903675	3.707273275	1.071665472	3.707273275	3	ENSXETP00000018819.3	inf2
1807	Transcript_31592	15.91411676	0.001180897	0.02641931	6.127989533	0.536098357	0.020991601	5.482481504	0.557089958	0.536098357	0.257966399	0.536098357	3	ENSXETP00000016630.3	ptrf
1808	Transcript_159021	15.91506472	0.001180369	0.02641931	34.21853086	2.584911272	0.52586426	3.041737948	3.110775533	2.584911272	0.950908251	2.584911272	3	ENSXETP00000063985.1	fnbp1
1809	Transcript_66022	15.91262474	0.001181729	0.026422611	36.2714517	3.016253945	0.281150755	4.077233116	3.2974047	3.016253945	0.527372418	3.016253945	3	ENSXETP00000061271.1	ostf1
1810	Transcript_73965	15.90916926	0.001183658	0.026422611	24.31296237	2.052580678	0.157688628	2.233641025	2.210269306	2.052580678	1.132530463	2.052580678	3	NA	NA
1811	Transcript_102737	15.91012965	0.001183121	0.026422611	37.00117799	3.319826741	0.043916713	3.85959207	3.363743454	3.319826741	0.598659332	3.319826741	3	ENSXETP00000062291.1
1812	Transcript_116767	15.90962373	0.001183404	0.026422611	50.44437885	4.451946249	0.133906374	2.155962409	4.585852622	4.451946249	1.114076176	4.451946249	3	ENSXETP00000003003.3	gbp7
1813	Transcript_140436	15.90636798	0.001185224	0.026442971	21.74742826	1.714589128	0.262449805	1.489500721	1.977038933	1.714589128	1.173753374	1.714589128	3	ENSXETP00000005565.2	notch3
1814	Transcript_21139	15.90514982	0.001185905	0.026443592	8.374522381	0.635101008	0.126219209	5.210729666	0.761320216	0.635101008	0.291235939	0.635101008	3	ENSXETP00000058021.2	arpc2
1815	Transcript_141385	15.89825698	0.001189769	0.026503178	45.71784932	3.753990628	0.402177493	2.183932637	4.15616812	3.753990628	1.122398985	3.753990628	3	ENSXETP00000047264.3	lum
1816	Transcript_142466	15.89804533	0.001189888	0.026503178	63.85910424	5.599844425	0.205528688	3.009011916	5.805373113	5.599844425	0.964265757	5.599844425	3	NA	NA
1817	Transcript_75546	15.89606664	0.001190999	0.026503595	54.22312956	4.660112143	0.269263272	1.341129533	4.929375415	4.660112143	1.268872874	4.660112143	3	ENSXETP00000055426.2	prpf4
1818	Transcript_157119	15.89567951	0.001191217	0.026503595	58.28843381	3.82733693	1.471611598	2.412877293	5.298948528	3.82733693	1.131214827	3.82733693	3	ENSXETP00000028073.3	tprg1
1819	Transcript_12838	15.89393334	0.001192199	0.026510861	23.39368736	1.849987016	0.276711835	2.101456329	2.126698851	1.849987016	1.095679152	1.849987016	3	ENSXETP00000034829.3	rad51
1820	Transcript_32732	15.88877671	0.001195104	0.026553676	89.11762631	8.095703667	0.005898725	2.510837326	8.101602392	8.095703667	1.123271521	8.095703667	3	NA	NA
1821	Transcript_141052	15.88818509	0.001195437	0.026553676	58.94600443	4.953526802	0.405200874	2.134935901	5.358727676	4.953526802	1.107134879	4.953526802	3	ENSXETP00000000560.3	pak6
1822	Transcript_47144	15.88437342	0.001197589	0.026586881	66.17398819	5.550154052	0.465663057	2.537568769	6.015817108	5.550154052	1.119775484	5.550154052	3	ENSXETP00000030071.3	ca2
1823	Transcript_81752	15.8809873	0.001199505	0.026614789	14.40073006	1.117456574	0.191700704	3.719430611	1.309157278	1.117456574	0.651118229	1.117456574	3	ENSXETP00000042964.3	papss1
1824	Transcript_31907	15.86688412	0.001207514	0.026738611	28.0014576	1.759476709	0.786110346	1.794441142	2.545587054	1.759476709	1.073602674	1.759476709	3	ENSXETP00000029177.3	arfgap1
1825	Transcript_51004	15.86868579	0.001206488	0.026738611	112.4079819	9.027247317	1.191660127	3.090678781	10.21890744	9.027247317	0.931314488	9.027247317	3	ENSXETP00000006374.3	chd4
1826	Transcript_71068	15.86650589	0.001207729	0.026738611	46.59182317	3.004959384	1.230660904	1.946192456	4.235620288	3.004959384	1.067261138	3.004959384	3	ENSXETP00000060353.1
1827	Transcript_154268	15.86652044	0.001207721	0.026738611	51.34404236	3.971470832	0.696169383	2.633877654	4.667640214	3.971470832	1.101058064	3.971470832	3	ENSXETP00000022422.3	bnip3l
1828	Transcript_19242	15.86082177	0.001210973	0.026751853	35.74184678	2.463055614	0.786203184	2.737496409	3.249258798	2.463055614	1.0704213	2.463055614	3	ENSXETP00000062524.1	man1b1
1829	Transcript_119672	15.8617821	0.001210424	0.026751853	37.97138941	3.352184267	0.099760225	1.38092599	3.451944492	3.352184267	1.239776641	3.352184267	3	ENSXETP00000022566.3	tial1
1830	Transcript_153385	15.86131993	0.001210688	0.026751853	82.09582374	7.450501553	0.01275515	2.390980134	7.463256703	7.450501553	1.132159711	7.450501553	3	ENSXETP00000058914.1
1831	Transcript_159337	15.86365618	0.001209354	0.026751853	45.8240605	4.093526567	0.072297115	1.608330552	4.165823682	4.093526567	1.12119498	4.093526567	3	ENSXETP00000018725.3	tbp
1832	Transcript_140395	15.85742187	0.001212917	0.026780177	40.98906987	3.659412811	0.066866268	1.740266359	3.726279079	3.659412811	1.081169453	3.659412811	3	ENSXETP00000007618.3	fam213a
1833	Transcript_15217	15.85086436	0.001216676	0.026819248	22.35388599	1.581856411	0.450315042	1.4885446	2.032171453	1.581856411	1.174251782	1.581856411	3	NA	NA
1834	Transcript_59048	15.85286714	0.001215527	0.026819248	24.5785359	2.051950232	0.182462122	1.849625238	2.234412355	2.051950232	1.070021608	2.051950232	3	NA	NA
1835	Transcript_114981	15.85126205	0.001216448	0.026819248	8.271088593	0.734070234	0.01784691	4.826100688	0.751917145	0.734070234	0.351120593	0.734070234	3	NA	NA
1836	Transcript_4472	15.844769	0.00122018	0.026823402	34.87465544	2.747653458	0.422769764	1.704838117	3.170423222	2.747653458	1.089311396	2.747653458	3	ENSXETP00000062094.1	ACOD1
1837	Transcript_4483	15.84487853	0.001220117	0.026823402	29.37269522	1.998120338	0.672124682	2.264657562	2.67024502	1.998120338	1.13432952	1.998120338	3	ENSXETP00000049598.3	slc47a2
1838	Transcript_69487	15.84794087	0.001218355	0.026823402	115.0156097	10.17329188	0.28267264	3.680334357	10.45596452	10.17329188	0.667080246	10.17329188	3	ENSXETP00000053274.2	smc1a
1839	Transcript_119880	15.84911961	0.001217678	0.026823402	34.36674896	1.956321994	1.167927911	2.344764014	3.124249905	1.956321994	1.133456286	1.956321994	3	ENSXETP00000041246.3	btn1a1
1840	Transcript_125893	15.84610341	0.001219412	0.026823402	29.8803212	2.201070476	0.51532236	2.358608485	2.716392837	2.201070476	1.133153173	2.201070476	3	ENSXETP00000005372.3	suclg2
1841	Transcript_81680	15.84183079	0.001221873	0.02682956	15.75277994	1.210635222	0.221435682	3.082748049	1.432070904	1.210635222	0.93444926	1.210635222	3	ENSXETP00000058412.1	CIC
1842	Transcript_102015	15.84256314	0.001221451	0.02682956	30.37645023	2.623414158	0.138081317	1.304218748	2.761495475	2.623414158	1.29831802	2.623414158	3	ENSXETP00000054235.2	nsmce1
1843	Transcript_113182	15.83853092	0.001223777	0.02682956	34.22363221	2.303176946	0.808062346	1.067640714	3.111239292	2.303176946	1.550194947	2.303176946	3	ENSXETP00000006423.3	mogat1
1844	Transcript_116478	15.8392646	0.001223353	0.02682956	65.96772632	5.19771633	0.799349699	2.343090192	5.997066029	5.19771633	1.13348871	5.19771633	3	ENSXETP00000044780.3	cgn
1845	Transcript_145688	15.83874298	0.001223654	0.02682956	41.77799329	3.530848198	0.267151192	2.352286362	3.79799939	3.530848198	1.133299576	3.530848198	3	ENSXETP00000059624.1
1846	Transcript_67609	15.8362324	0.001225104	0.026844122	37.83383913	3.332404214	0.107035707	1.396220643	3.439439921	3.332404214	1.229303999	3.332404214	3	ENSXETP00000046602.3	zfyve19
1847	Transcript_142196	15.83401525	0.001226387	0.026857669	39.32342438	3.423223373	0.151633389	2.100446054	3.574856762	3.423223373	1.095335979	3.423223373	3	ENSXETP00000000606.3	egln3
1848	Transcript_142394	15.83228333	0.001227389	0.026865079	43.07159298	3.315633618	0.599965744	1.416447863	3.915599362	3.315633618	1.216044723	3.315633618	3	ENSXETP00000063684.1	MBNL2
1849	Transcript_77819	15.82913481	0.001229214	0.026890465	59.33355915	4.677536304	0.716423619	2.44186313	5.393959923	4.677536304	1.129554878	4.677536304	3	ENSXETP00000023717.2	COL11A1
1850	Transcript_131649	15.81966148	0.00123472	0.026996319	64.92330733	4.452867695	1.449251153	2.956105741	5.902118848	4.452867695	0.986047656	4.452867695	3	ENSXETP00000047047.3	angptl2
1851	Transcript_109153	15.81669304	0.00123645	0.027019548	65.20270117	5.010413897	0.917104391	2.572055424	5.927518288	5.010413897	1.11424121	5.010413897	3	ENSXETP00000016595.3	epha4
1852	Transcript_71740	15.81473867	0.001237591	0.027029869	50.29191032	3.831566044	0.740425803	2.341481666	4.571991848	3.831566044	1.133519063	3.831566044	3	ENSXETP00000030817.3	arhgap5
1853	Transcript_157988	15.81040573	0.001240123	0.027070562	33.69585257	2.522316331	0.540942994	1.06085776	3.063259325	2.522316331	1.559214981	2.522316331	3	ENSXETP00000045005.2	ndc80
1854	Transcript_119683	15.80835814	0.001241322	0.027082109	45.1634447	3.953348973	0.152418727	1.527054593	4.1057677	3.953348973	1.155215238	3.953348973	3	ENSXETP00000022319.2	tmprss4
1855	Transcript_31389	15.80649024	0.001242416	0.027091373	21.57260715	1.73062497	0.230521134	2.865087731	1.961146104	1.73062497	1.023063548	1.73062497	3	ENSXETP00000022565.3	ppp2r5a
1856	Transcript_81762	15.8025074	0.001244753	0.0271277	61.74154319	5.359904504	0.25296306	3.918381576	5.612867563	5.359904504	0.578317034	5.359904504	3	ENSXETP00000017750.3	capn5
1857	Transcript_128392	15.7960878	0.001248528	0.02718069	11.63082805	0.88618504	0.171162965	3.859667425	1.057348005	0.88618504	0.598632717	0.88618504	3	ENSXETP00000004005.3	lta4h
1858	Transcript_136181	15.79708357	0.001247942	0.02718069	60.67366034	5.485395768	0.030391535	2.43397757	5.515787303	5.485395768	1.130056712	5.485395768	3	ENSXETP00000062915.1	znf646
1859	Transcript_113993	15.79437985	0.001249535	0.027187966	58.41953233	4.717804349	0.593062227	5.090248798	5.310866575	4.717804349	0.308237728	4.717804349	3	ENSXETP00000042888.2	gsn
1860	Transcript_91556	15.78900103	0.001252709	0.027242386	22.17068509	1.868981382	0.146535444	1.457447883	2.015516826	1.868981382	1.191230457	1.868981382	3	NA	NA
1861	Transcript_18960	15.78006473	0.001258001	0.027342769	19.64793997	1.404101361	0.382075	3.964766165	1.786176361	1.404101361	0.562849032	1.404101361	3	ENSXETP00000008077.3	rbp4
1862	Transcript_141439	15.77568367	0.001260604	0.027384619	67.98889234	5.966767595	0.214040799	2.639941867	6.180808394	5.966767595	1.099529179	5.966767595	3	ENSXETP00000017086.3	anp32a
1863	Transcript_117686	15.77208937	0.001262743	0.027416364	23.01161484	1.890747906	0.201217079	1.330631614	2.091964986	1.890747906	1.277002557	1.890747906	3	NA	NA
1864	Transcript_5321	15.7698286	0.00126409	0.027430554	33.99317746	2.854280946	0.236007914	2.321806171	3.09028886	2.854280946	1.133832004	2.854280946	3	ENSXETP00000000464.2	sertad4
1865	Transcript_15100	15.76871784	0.001264753	0.027430554	27.07113616	1.845135615	0.615876764	2.419513447	2.461012379	1.845135615	1.130878358	1.845135615	3	ENSXETP00000032528.2	chek1
1866	Transcript_82842	15.766685	0.001265966	0.027442155	47.70872667	4.241916663	0.095240307	1.494717334	4.33715697	4.241916663	1.171057944	4.241916663	3	ENSXETP00000049877.3	fam3a
1867	Transcript_4020	15.76553192	0.001266655	0.027442378	59.17491756	5.088248976	0.291288984	2.384205452	5.37953796	5.088248976	1.132404577	5.088248976	3	ENSXETP00000042036.3	cluh
1868	Transcript_108919	15.76168693	0.001268954	0.027477477	57.74849943	3.918674466	1.331189119	1.45541785	5.249863585	3.918674466	1.192392509	3.918674466	3	ENSXETP00000013410.2	znf326
1869	Transcript_81772	15.75817826	0.001271056	0.027502648	95.53149612	6.935042919	1.749638547	5.031908614	8.684681466	6.935042919	0.317019513	6.935042919	3	ENSXETP00000025094.3	col6a2
1870	Transcript_119515	15.75747709	0.001271476	0.027502648	27.36354124	2.041208714	0.446385944	2.064508574	2.487594658	2.041208714	1.08370801	2.041208714	3	ENSXETP00000060817.1
1871	Transcript_125670	15.73468795	0.001285217	0.027785007	81.60142617	6.671170048	0.747141421	2.372231464	7.41831147	6.671170048	1.132787758	6.671170048	3	ENSXETP00000015279.2	ywhaq
1872	Transcript_51506	15.72926149	0.001288511	0.02784133	67.67494765	6.038456031	0.113811937	2.963269561	6.152267968	6.038456031	0.983095458	6.038456031	3	NA	NA
1873	Transcript_100115	15.7276466	0.001289492	0.027847667	23.79629539	1.57996304	0.58333654	1.642481756	2.163299581	1.57996304	1.108981698	1.57996304	3	NA	NA
1874	Transcript_9016	15.71586778	0.001296676	0.027863579	33.47237131	2.41589142	0.627051426	0.925663441	3.042942847	2.41589142	1.763484284	2.41589142	3	ENSXETP00000013567.3	zbtb47
1875	Transcript_53988	15.7151451	0.001297118	0.027863579	39.3659834	3.414319966	0.164405798	1.780094456	3.578725764	3.414319966	1.075128681	3.414319966	3	NA	NA
1876	Transcript_76084	15.71753047	0.001295659	0.027863579	37.92514797	3.357837951	0.089902773	3.105127831	3.447740724	3.357837951	0.925625687	3.357837951	3	ENSXETP00000017895.3	bms1
1877	Transcript_106298	15.7170151	0.001295974	0.027863579	23.32225729	1.843766959	0.276438249	1.573003653	2.120205208	1.843766959	1.135050776	1.843766959	3	ENSXETP00000058109.2	acp1
1878	Transcript_112126	15.72104852	0.001293511	0.027863579	46.23938417	3.981545725	0.222034654	3.000474486	4.203580379	3.981545725	0.967771472	3.981545725	3	ENSXETP00000017597.3	idh1
1879	Transcript_132350	15.71620251	0.001296471	0.027863579	72.7313433	6.550165813	0.061774487	4.442418563	6.6119403	6.550165813	0.429779236	6.550165813	3	ENSXETP00000045900.3
1880	Transcript_143169	15.72286563	0.001292403	0.027863579	51.83711954	4.687781473	0.02468394	1.741877292	4.712465412	4.687781473	1.080866405	4.687781473	3	NA	NA
1881	Transcript_146806	15.71740288	0.001295737	0.027863579	24.73805758	1.960098698	0.288815627	3.732852057	2.248914325	1.960098698	0.645773615	1.960098698	3	ENSXETP00000018720.3	XB-GENE-5767840
1882	Transcript_147253	15.72506585	0.001291063	0.027863579	24.47575786	1.8662823	0.358786597	1.492546759	2.225068896	1.8662823	1.172174596	1.8662823	3	ENSXETP00000060868.1
1883	Transcript_152554	15.71605952	0.001296559	0.027863579	26.05898186	2.169189254	0.199809097	1.353368092	2.368998351	2.169189254	1.259636894	2.169189254	3	NA	NA
1884	Transcript_6535	15.70961034	0.001300508	0.027869641	4.419251772	0.395494496	0.006255665	5.741313768	0.401750161	0.395494496	0.231954698	0.395494496	3	ENSXETP00000004125.2	xnf7
1885	Transcript_50796	15.70906098	0.001300845	0.027869641	30.53310171	2.323192274	0.452544245	1.447488909	2.775736519	2.323192274	1.1969969	2.323192274	3	ENSXETP00000034956.3	ccdc138
1886	Transcript_128210	15.71018095	0.001300158	0.027869641	36.40509554	2.769296738	0.540257402	1.89973327	3.30955414	2.769296738	1.068556383	2.769296738	3	ENSXETP00000033165.2	ERBB2
1887	Transcript_139780	15.71109976	0.001299595	0.027869641	35.75186702	3.195698702	0.054471027	1.71656798	3.250169729	3.195698702	1.08628638	3.195698702	3	NA	NA
1888	Transcript_141001	15.71233914	0.001298835	0.027869641	45.03523156	3.647742114	0.446369846	1.876885033	4.09411196	3.647742114	1.06912363	3.647742114	3	ENSXETP00000031844.3	ndfip2
1889	Transcript_98959	15.70446253	0.001303669	0.02791536	30.30806147	2.56585856	0.189419755	1.231892223	2.755278316	2.56585856	1.363245182	2.56585856	3	NA	NA
1890	Transcript_55796	15.70190564	0.001305242	0.027934253	83.12506821	7.540607728	0.016216655	2.396001792	7.556824382	7.540607728	1.131964306	7.540607728	3	ENSXETP00000054995.2	lrrc15
1891	Transcript_11030	15.70055004	0.001306077	0.027937336	83.82196503	5.439970036	2.180208603	2.260194892	7.620178639	5.439970036	1.134331284	5.439970036	3	ENSXETP00000052896.1	ppp1cc
1892	Transcript_89566	15.69668432	0.00130846	0.027958742	26.06135121	1.974328717	0.39488503	1.552147764	2.369213747	1.974328717	1.143883088	1.974328717	3	ENSXETP00000023462.2	p2ry2
1893	Transcript_140315	15.69767228	0.001307851	0.027958742	37.59494532	3.183939541	0.233782761	3.122560284	3.417722302	3.183939541	0.918634831	3.183939541	3	ENSXETP00000060773.1
1894	Transcript_66165	15.68913915	0.001313124	0.028028788	62.33322832	5.173748925	0.492908195	1.916074572	5.66665712	5.173748925	1.068163568	5.173748925	3	NA	NA
1895	Transcript_98040	15.68969911	0.001312777	0.028028788	42.78050905	3.849646998	0.039490189	1.485198437	3.889137187	3.849646998	1.176006865	3.849646998	3	ENSXETP00000057477.2	dxo
1896	Transcript_134406	15.68776545	0.001313975	0.028032158	63.47374193	5.645125346	0.12521483	2.015646944	5.770340176	5.645125346	1.071500671	5.645125346	3	ENSXETP00000029922.3	ctr9
1897	Transcript_127385	15.68460418	0.001315935	0.02805918	49.5747506	4.324886646	0.181908863	5.699755786	4.506795509	4.324886646	0.235796098	4.324886646	3	ENSXETP00000006606.3	hmgn1
1898	Transcript_17636	15.67996365	0.001318818	0.028101192	35.9704607	2.631830724	0.638211158	1.284818438	3.270041881	2.631830724	1.314774939	2.631830724	3	ENSXETP00000004769.2	akap2
1899	Transcript_71446	15.67817706	0.00131993	0.028101192	10.00877897	0.866026165	0.043862832	3.918053505	0.909888998	0.866026165	0.578428241	0.866026165	3	ENSXETP00000028580.2	mfn2
1900	Transcript_122594	15.67808043	0.00131999	0.028101192	70.7796708	6.419141509	0.015374019	2.719139797	6.434515527	6.419141509	1.076480604	6.419141509	3	ENSXETP00000043970.3	daxx
1901	Transcript_145978	15.67536377	0.001321682	0.028122413	47.62117912	3.883085382	0.44611272	2.062531396	4.329198102	3.883085382	1.083115832	3.883085382	3	ENSXETP00000030487.3	mthfd1l
1902	Transcript_61815	15.67325164	0.001322999	0.02812768	68.04673221	5.453886725	0.73217984	1.51548589	6.186066565	5.453886725	1.160716299	5.453886725	3	NA	NA
1903	Transcript_67976	15.67273673	0.00132332	0.02812768	4.115320695	0.363389224	0.010730839	5.799480083	0.374120063	0.363389224	0.226779152	0.363389224	3	ENSXETP00000022524.3	uba1
1904	Transcript_17642	15.67073981	0.001324567	0.028129375	89.29791787	7.958805162	0.159187372	1.870455179	8.117992534	7.958805162	1.069305372	7.958805162	3	ENSXETP00000043142.2	fnbp4
1905	Transcript_62307	15.67038131	0.001324791	0.028129375	37.39863643	2.485988973	0.913887066	1.308672617	3.399876039	2.485988973	1.294636338	2.485988973	3	ENSXETP00000019847.3	ppfibp2
1906	Transcript_118955	15.66613575	0.001327446	0.028170957	24.10580294	1.956671128	0.234765503	2.482645943	2.191436631	1.956671128	1.126281698	1.956671128	3	ENSXETP00000063887.1	exosc9
1907	Transcript_8688	15.66167266	0.001330242	0.028215502	80.05504403	7.25055364	0.027177635	2.344190262	7.277731275	7.25055364	1.133467497	7.25055364	3	ENSXETP00000008555.4	rabl6
1908	Transcript_130227	15.65998338	0.001331302	0.028223186	106.0145346	9.141132907	0.496552059	4.126606345	9.637684967	9.141132907	0.512662995	9.141132907	3	ENSXETP00000016489.3	vcan
1909	Transcript_32529	15.65860588	0.001332167	0.02822673	25.88113047	1.946113306	0.406716736	1.749329781	2.352830042	1.946113306	1.079533558	1.946113306	3	ENSXETP00000011114.3	arfgap2
1910	Transcript_31240	15.65082316	0.001337065	0.028315671	28.70088772	2.189985113	0.419186498	4.729118418	2.609171611	2.189985113	0.369020006	2.189985113	3	ENSXETP00000061887.1	ezr
1911	Transcript_115338	15.64968087	0.001337785	0.028316101	25.36658337	2.152389371	0.153663663	2.008979748	2.306053034	2.152389371	1.070325468	2.152389371	3	NA	NA
1912	Transcript_14946	15.64683737	0.00133958	0.028337373	66.27655357	5.106234205	0.918907028	2.033427616	6.025141234	5.106234205	1.075277549	5.106234205	3	ENSXETP00000015093.3	ddx17
1913	Transcript_137599	15.64586969	0.001340191	0.028337373	31.0402612	2.319798965	0.502042962	1.718387571	2.821841927	2.319798965	1.0858476	2.319798965	3	ENSXETP00000040712.2	tgfb1i1
1914	Transcript_97288	15.64472918	0.001340912	0.028337803	48.76986452	4.14726166	0.286362387	1.646873702	4.433624047	4.14726166	1.10748743	4.14726166	3	NA	NA
1915	Transcript_138637	15.64057642	0.00134354	0.028378516	24.84366277	1.946241691	0.312273106	1.810422837	2.258514797	1.946241691	1.072233119	1.946241691	3	ENSXETP00000055897.2	XB-GENE-5957486
1916	Transcript_57333	15.63842524	0.001344904	0.028392488	77.64412462	7.045788817	0.012767966	2.893781579	7.058556783	7.045788817	1.011549459	7.045788817	3	ENSXETP00000032302.3	ltb4dh
1917	Transcript_128388	15.63564525	0.001346668	0.028414897	28.88395662	2.511762753	0.114051485	2.912759902	2.625814238	2.511762753	1.003837193	2.511762753	3	ENSXETP00000007743.2	rhoj
1918	Transcript_6646	15.6342851	0.001347531	0.028418301	58.46234149	4.439116759	0.875641558	2.136729816	5.314758318	4.439116759	1.107741196	4.439116759	3	ENSXETP00000032466.3	ptch1
1919	Transcript_81669	15.6279609	0.001351555	0.02848831	39.38202221	3.319293977	0.26088986	3.214290226	3.580183837	3.319293977	0.879549644	3.319293977	3	ENSXETP00000055951.2	gpr157
1920	Transcript_141750	15.62575154	0.001352964	0.028503147	80.61561839	7.313606225	0.015086356	2.361953429	7.328692581	7.313606225	1.133069962	7.313606225	3	ENSXETP00000033764.3	mfap1
1921	Transcript_70273	15.62390737	0.001354141	0.02851309	27.41950446	2.250945291	0.241736933	1.403696398	2.492682223	2.250945291	1.224325684	2.250945291	3	NA	NA
1922	Transcript_32563	15.62022757	0.001356492	0.02854774	25.27356164	1.980184005	0.317412508	2.832058223	2.297596513	1.980184005	1.036020659	1.980184005	3	ENSXETP00000015175.2	irx1
1923	Transcript_111835	15.6183528	0.001357692	0.028558125	14.11443537	1.125338907	0.157791581	3.447114702	1.283130488	1.125338907	0.77146643	1.125338907	3	ENSXETP00000051462.3	ngfr
1924	Transcript_132748	15.61475096	0.001359999	0.028591793	40.5334333	3.201890138	0.482967435	1.692896336	3.684857573	3.201890138	1.092756988	3.201890138	3	ENSXETP00000014765.2	phka1p1
1925	Transcript_89079	15.60495917	0.001366292	0.028709164	31.16118487	2.420834295	0.412000693	2.136184304	2.832834988	2.420834295	1.107557027	2.420834295	3	ENSXETP00000011468.2	MAP4K4
1926	Transcript_65549	15.59753483	0.001371082	0.028784967	43.73148484	3.666505328	0.309084203	3.087174783	3.975589531	3.666505328	0.93269732	3.666505328	3	ENSXETP00000027212.2	aldh3b2
1927	Transcript_97563	15.59716312	0.001371323	0.028784967	53.59807031	4.824346876	0.048204971	2.259306934	4.872551846	4.824346876	1.134321149	4.824346876	3	ENSXETP00000037544.3	ddx27
1928	Transcript_142129	15.59555805	0.001372361	0.028791814	18.24695998	1.531423278	0.127391265	3.624409312	1.658814544	1.531423278	0.690844898	1.531423278	3	ENSXETP00000041250.3	rplp0
1929	Transcript_111155	15.59217815	0.001374549	0.028822777	35.37672273	2.978678182	0.237387522	1.994554474	3.216065703	2.978678182	1.06829112	2.978678182	3	ENSXETP00000049784.2	upk1b
1930	Transcript_80490	15.59072595	0.00137549	0.028827571	33.4314085	2.559063451	0.480155504	1.601508227	3.039218955	2.559063451	1.123768886	2.559063451	3	ENSXETP00000009841.3	glrx2
1931	Transcript_69176	15.58110686	0.001381742	0.02891492	49.5757819	4.424034466	0.082854798	1.664132402	4.506889264	4.424034466	1.101771371	4.424034466	3	ENSXETP00000049360.3	calcoco2
1932	Transcript_106041	15.58101314	0.001381803	0.02891492	23.81309998	1.877926609	0.286900662	1.469223109	2.164827271	1.877926609	1.184622188	1.877926609	3	ENSXETP00000036670.3	ankra2
1933	Transcript_136652	15.58219113	0.001381036	0.02891492	31.13946337	2.6727091	0.158151206	1.180753265	2.830860306	2.6727091	1.415283693	2.6727091	3	ENSXETP00000030321.3	trak1
1934	Transcript_19395	15.57675634	0.001384578	0.028958019	78.83568391	7.000351072	0.166529284	2.870265966	7.166880355	7.000351072	1.021001134	7.000351072	3	ENSXETP00000019851.3	wasl
1935	Transcript_6638	15.56718235	0.001390841	0.029013993	29.73326248	2.429944577	0.273079285	1.361345733	2.703023862	2.429944577	1.253755098	2.429944577	3	ENSXETP00000004537.3	sod3
1936	Transcript_32561	15.56732772	0.001390746	0.029013993	49.58906687	4.275876237	0.232220751	1.650352176	4.508096988	4.275876237	1.1063156	4.275876237	3	ENSXETP00000020353.3	atad1
1937	Transcript_108908	15.56735901	0.001390725	0.029013993	35.6575119	2.679895465	0.561696525	1.266594858	3.24159199	2.679895465	1.33086562	2.679895465	3	ENSXETP00000045447.3	pld2
1938	Transcript_118098	15.56944074	0.001389361	0.029013993	37.21287275	3.121192614	0.261795818	2.092948611	3.382988432	3.121192614	1.092807767	3.121192614	3	ENSXETP00000054569.2	bcap29
1939	Transcript_159140	15.56892207	0.001389701	0.029013993	12.1326677	0.995577908	0.107391883	4.564548435	1.102969791	0.995577908	0.402376316	0.995577908	3	ENSXETP00000004794.3	ptprf
1940	Transcript_146195	15.56446283	0.001392625	0.029023775	58.60272974	5.285922292	0.041598593	2.355783622	5.327520885	5.285922292	1.133220311	5.285922292	3	ENSXETP00000006673.3	fbln1
1941	Transcript_157966	15.56428015	0.001392745	0.029023775	88.51092462	6.241463172	1.80498452	2.856325233	8.046447692	6.241463172	1.026535796	6.241463172	3	ENSXETP00000032524.2	sec63
1942	Transcript_154956	15.56252626	0.001393897	0.029032822	44.94722952	3.532221974	0.553889801	1.437004733	4.086111775	3.532221974	1.203248834	3.532221974	3	ENSXETP00000048888.3	ccnb3
1943	Transcript_118721	15.56098136	0.001394912	0.029039018	89.67937475	7.956764047	0.195906385	3.135964833	8.152670432	7.956764047	0.913152984	7.956764047	3	ENSXETP00000029898.3	dot1l
1944	Transcript_70040	15.55765361	0.001397102	0.029069643	23.79956096	1.804114094	0.359482358	1.877512069	2.163596451	1.804114094	1.069106636	1.804114094	3	ENSXETP00000007681.4	6-Mar
1945	Transcript_72828	15.5555312	0.001398501	0.029083778	75.73877961	6.056627995	0.828715606	3.91635806	6.885343601	6.056627995	0.579003356	6.056627995	3	ENSXETP00000007775.3	col12a1
1946	Transcript_105497	15.55392152	0.001399562	0.029090896	33.10851691	2.731998251	0.277866923	2.67715878	3.009865173	2.731998251	1.089374531	2.731998251	3	ENSXETP00000000223.2	extl3
1947	Transcript_71074	15.54711172	0.001404062	0.029162267	59.68778373	4.054365381	1.371796776	1.877489435	5.426162157	4.054365381	1.069107248	4.054365381	3	ENSXETP00000033124.2	xrcc1
1948	Transcript_119693	15.54654356	0.001404438	0.029162267	47.17323549	3.895786087	0.392689867	2.104550666	4.288475954	3.895786087	1.096733175	3.895786087	3	ENSXETP00000020897.3	pa2g4
1949	Transcript_69160	15.54017171	0.001408662	0.029234974	28.85182493	2.089668152	0.533225024	1.377037782	2.622893176	2.089668152	1.242501091	2.089668152	3	ENSXETP00000035146.3	hars
1950	Transcript_138221	15.53469176	0.001412305	0.029295549	44.36645662	3.424719626	0.608594612	1.64747596	4.033314238	3.424719626	1.10728381	3.424719626	3	ENSXETP00000037202.3	brd2
1951	Transcript_31828	15.52994873	0.001415466	0.029302237	40.48888378	3.04787001	0.632937606	1.317278596	3.680807616	3.04787001	1.28762328	3.04787001	3	ENSXETP00000057277.2	dclre1c
1952	Transcript_67398	15.52936235	0.001415857	0.029302237	33.94997673	2.554613432	0.53174809	1.539603523	3.086361521	2.554613432	1.149448144	2.554613432	3	ENSXETP00000043074.2
1953	Transcript_108617	15.52892456	0.001416149	0.029302237	27.61458072	2.28412604	0.226290389	1.209121683	2.510416429	2.28412604	1.385765992	2.28412604	3	NA	NA
1954	Transcript_111954	15.53304455	0.001413402	0.029302237	22.1466231	1.777993174	0.235336198	1.989098263	2.013329373	1.777993174	1.067717166	1.777993174	3	NA	NA
1955	Transcript_119551	15.52877412	0.001416249	0.029302237	42.38592553	3.035409544	0.817856413	3.174126681	3.853265957	3.035409544	0.897088592	3.035409544	3	ENSXETP00000026389.3	dedd2
1956	Transcript_140422	15.52719152	0.001417306	0.02930911	36.41670748	2.767745631	0.54286414	1.668933243	3.310609771	2.767745631	1.100223822	2.767745631	3	ENSXETP00000038110.3	gab1
1957	Transcript_55748	15.51461524	0.001425732	0.029468281	155.2368072	13.62830285	0.484134171	2.747165726	14.11243702	13.62830285	1.067136627	13.62830285	3	ENSXETP00000007775.3	col12a1
1958	Transcript_3387	15.50680054	0.001430992	0.029561905	5.976299089	0.526956303	0.016343614	5.42864645	0.543299917	0.526956303	0.264038971	0.526956303	3	ENSXETP00000005176.3	ccdc80
1959	Transcript_62749	15.50333904	0.001433329	0.029573924	118.3034332	10.52898659	0.225870969	2.298616829	10.75485756	10.52898659	1.134088045	10.52898659	3	ENSXETP00000002677.2	ATP12A
1960	Transcript_77925	15.5034622	0.001433245	0.029573924	30.34041635	2.470136228	0.288083441	1.424496421	2.758219668	2.470136228	1.210953407	2.470136228	3	ENSXETP00000005271.3	map3k5
1961	Transcript_97238	15.50268932	0.001433768	0.029573924	18.59376264	1.556250288	0.13409177	1.372461818	1.690342058	1.556250288	1.245739936	1.556250288	3	ENSXETP00000059993.1	zc3hc1
1962	Transcript_76652	15.49967598	0.001435805	0.029592276	50.07707734	4.383871247	0.168590329	2.137094047	4.552461576	4.383871247	1.107864059	4.383871247	3	ENSXETP00000001901.3	ctdp1
1963	Transcript_84561	15.49920996	0.00143612	0.029592276	48.9070294	4.420937568	0.025156013	1.66696937	4.446093581	4.420937568	1.100854708	4.420937568	3	ENSXETP00000007674.3	snrpb2
1964	Transcript_135864	15.49560776	0.00143856	0.02962746	34.30971533	3.006383853	0.112681177	1.219545291	3.11906503	3.006383853	1.375329094	3.006383853	3	ENSXETP00000001025.3	cdk7
1965	Transcript_134381	15.49366063	0.001439881	0.029639567	130.1702912	11.82865206	0.005010775	3.167409695	11.83366284	11.82865206	0.899961972	11.82865206	3	ENSXETP00000053168.2	itm2b
1966	Transcript_68063	15.49159906	0.001441281	0.029647856	33.54502394	2.441429247	0.608118384	2.942497662	3.049547631	2.441429247	0.991649808	2.441429247	3	ENSXETP00000012687.3	col14a1
1967	Transcript_110263	15.49090862	0.00144175	0.029647856	47.61439148	3.979154016	0.349427027	3.42168009	4.328581043	3.979154016	0.783419844	3.979154016	3	ENSXETP00000055063.2	ubl3
1968	Transcript_136869	15.48860531	0.001443315	0.029664972	61.30874177	4.698791485	0.874730494	1.955855683	5.573521979	4.698791485	1.066876687	4.698791485	3	NA	NA
1969	Transcript_89844	15.48647707	0.001444764	0.029679658	115.6273837	10.5083741	0.003206244	3.693864818	10.51158034	10.5083741	0.661491773	10.5083741	3	ENSXETP00000018232.2
1970	Transcript_1092	15.48351624	0.001446781	0.029690939	41.1176478	3.322470536	0.415497446	2.078829804	3.737967982	3.322470536	1.088170956	3.322470536	3	ENSXETP00000055737.2	usp54
1971	Transcript_89708	15.48390093	0.001446519	0.029690939	49.8688567	4.06314508	0.470387347	1.949379781	4.533532427	4.06314508	1.067140887	4.06314508	3	ENSXETP00000025717.3	cyp3a5
1972	Transcript_145909	15.482395	0.001447546	0.029691567	26.30139533	2.094045271	0.296990669	3.208148607	2.391035939	2.094045271	0.882268444	2.094045271	3	ENSXETP00000007929.3	slc6a14.2
1973	Transcript_557	15.48003405	0.001449157	0.029700583	52.20088285	4.681024125	0.064510679	1.997654455	4.745534804	4.681024125	1.068666515	4.681024125	3	ENSXETP00000062668.1	tspo
1974	Transcript_69152	15.47959954	0.001449454	0.029700583	74.72464262	6.773682919	0.01946641	2.768684024	6.793149329	6.773682919	1.059614266	6.773682919	3	ENSXETP00000019993.3	phyh
1975	Transcript_147088	15.47781212	0.001450675	0.029710559	37.86433321	3.234042057	0.208170052	1.719049372	3.44221211	3.234042057	1.085689986	3.234042057	3	NA	NA
1976	Transcript_103239	15.47501773	0.001452587	0.029734652	37.89086036	2.768530423	0.676093246	1.789245399	3.444623669	2.768530423	1.074120718	2.768530423	3	ENSXETP00000017992.3	naxd
1977	Transcript_119448	15.46814871	0.001457296	0.02980089	51.15241273	4.581118953	0.069100386	2.139919136	4.650219339	4.581118953	1.10881401	4.581118953	3	ENSXETP00000014386.3	eif2ak4
1978	Transcript_157815	15.46904075	0.001456683	0.02980089	41.03831024	3.329474555	0.401280921	2.977287286	3.730755476	3.329474555	0.977317283	3.329474555	3	ENSXETP00000059607.1	clasp1
1979	Transcript_105470	15.45835428	0.001464037	0.029923616	40.59462172	3.314556778	0.375863378	1.828882924	3.690420156	3.314556778	1.071017041	3.314556778	3	ENSXETP00000021661.3	cercam
1980	Transcript_67022	15.45638322	0.001465397	0.029936293	10.03791057	0.839670625	0.0728667	3.598747477	0.912537324	0.839670625	0.702076084	0.839670625	3	ENSXETP00000039822.2	vamp7
1981	Transcript_6686	15.44893936	0.001470546	0.029951324	58.79668867	5.260055734	0.085097781	2.266898354	5.345153516	5.260055734	1.134316203	5.260055734	3	ENSXETP00000001504.3	mtmr9
1982	Transcript_31553	15.4503048	0.0014696	0.029951324	44.6480176	3.372576445	0.686334245	2.567224479	4.058910691	3.372576445	1.115090186	3.372576445	3	ENSXETP00000023344.3	hdac7
1983	Transcript_63730	15.45004704	0.001469779	0.029951324	47.19622845	4.051722231	0.238843992	1.610847707	4.290566223	4.051722231	1.120257062	4.051722231	3	ENSXETP00000043031.3
1984	Transcript_75778	15.44782804	0.001471316	0.029951324	28.06376509	2.354808635	0.196442737	2.58815923	2.551251372	2.354808635	1.111228928	2.354808635	3	ENSXETP00000043270.3	bbs2
1985	Transcript_81940	15.4495979	0.00147009	0.029951324	58.03079139	5.240323186	0.035203304	1.894050616	5.27552649	5.240323186	1.068690921	5.240323186	3	NA	NA
1986	Transcript_138306	15.45108452	0.001469061	0.029951324	39.75420633	2.944766399	0.669252358	2.117010518	3.614018758	2.944766399	1.101005401	2.944766399	3	ENSXETP00000034936.3	gclc
1987	Transcript_145638	15.44884052	0.001470615	0.029951324	17.14799328	1.43248716	0.12642132	3.524417474	1.55890848	1.43248716	0.735559688	1.43248716	3	ENSXETP00000028760.3	ARHGEF1
1988	Transcript_141212	15.4464879	0.001472246	0.029955167	16.37008376	1.236659133	0.2515303	2.98406155	1.488189433	1.236659133	0.974525886	1.236659133	3	ENSXETP00000036517.3	umod.3
1989	Transcript_2314	15.4411597	0.001475947	0.030014674	21.46853888	1.73885148	0.212833872	2.96143066	1.951685352	1.73885148	0.983853382	1.73885148	3	ENSXETP00000050245.2	slc22a6
1990	Transcript_138605	15.44014175	0.001476655	0.030014674	71.64983068	5.56856598	0.945054991	2.681549784	6.513620971	5.56856598	1.088093637	5.56856598	3	ENSXETP00000059987.1	cndp1
1991	Transcript_152761	15.43829104	0.001477943	0.03002577	52.81735917	4.784855809	0.016722297	3.853481849	4.801578107	4.784855809	0.600822106	4.784855809	3	ENSXETP00000023586.3	mbp
1992	Transcript_97344	15.42753009	0.001485455	0.030163238	46.07749031	4.096568331	0.092294424	2.056337937	4.188862755	4.096568331	1.081304212	4.096568331	3	ENSXETP00000062491.1
1993	Transcript_75705	15.42225754	0.00148915	0.030223088	41.16604004	3.455320629	0.287046647	1.758545445	3.742367277	3.455320629	1.078036166	3.455320629	3	ENSXETP00000030036.3	rmdn1
1994	Transcript_122313	15.41965808	0.001490975	0.030244949	8.66905004	0.749537669	0.038557789	4.698473309	0.788095458	0.749537669	0.374938717	0.749537669	3	NA	NA
1995	Transcript_129998	15.41530944	0.001494032	0.030291786	56.53031497	5.066909696	0.072209847	2.247158299	5.139119543	5.066909696	1.133822791	5.066909696	3	ENSXETP00000063868.1	TUFM
1996	Transcript_69471	15.41327335	0.001495466	0.030305666	4.668878221	0.413742958	0.010700516	5.275852492	0.424443475	0.413742958	0.28264838	0.413742958	3	ENSXETP00000057558.2	actg1
1997	Transcript_54984	15.40772834	0.001499378	0.030369723	40.28161892	3.156645893	0.505319463	2.144371673	3.661965356	3.156645893	1.11029904	3.156645893	3	ENSXETP00000059149.1
1998	Transcript_108142	15.40236574	0.001503171	0.030431306	78.79564321	7.14812281	0.015117482	2.907670638	7.163240292	7.14812281	1.005911476	7.14812281	3	ENSXETP00000011457.3	khdrbs1
1999	Transcript_89159	15.39703598	0.00150695	0.030492548	47.4264533	4.016995406	0.294500349	1.636861578	4.311495755	4.016995406	1.110918248	4.016995406	3	ENSXETP00000015313.3	ttc33
[truncated: 769 more rows]
