# Supplementary material for: Variation in pigmentation gene expression is associated with distinct aposematic color morphs in the poison frog Dendrobates auratus
Source: BMC Evol Biol. 2019 Apr 18;19:85. doi: 10.1186/s12862-019-1410-7 (PMC6472079; doi:10.1186/s12862-019-1410-7)
Supplement: Supplementary file 2 — Table S2. Fixed genomic variants of color genes. Contig, SNP position, gene name, and whether these changes produce synonymous or non-synonymous changes across color morphs. (CSV 2 kb) [file 12862_2019_1410_MOESM2_ESM.csv]

ext_gene_name
abhd11
Acd
adam17
adamts20
Adrb2
agouti
agrp
aldoaa
alyron
aox3
ap3b1
ap3d1
ap3d1
apc
Arcn1
arl6
asip
ASIP
atoh7
atox1
atp6ap1
atp6ap2
atp6v0c
atp6v0d1
atp6v0d1
atp6v1e1
atp6v1e1
atp6v1f
atp6v1h
atp6v0c
atp7a
atp7b
atrn
bbip1
bbs1
bbs2
bbs4
bbs4
bbs5
bbs7
Bcl2
Bmpr1a
Bmpr1b
bnc2
BCD02
Bloc1s3
Brca1
c13h10
c-ski1
cAMP
Casp3
cct2
cct2
cdh2
cd3612
chm
Cited1
cno
creb1
csf1
csf1r
csf1r
ctbp2a
ctr9
ctr9
Cx41.8
dac
dct
Dgfr
Dio2
Dph1
Dock7
drd2
Dst
dtnbp1
dtnbp1
ebna1bp2
ece1
ece2b
eda
Edar
Edaradd
Edn3
Eed
Egfr
end
ednrb1
ednrb2
ednrb2
egfr
eif3ea
Elovl3
Elovl4
en1
erbb3
erbb3b
Ercc2
esrom
ex41.8
Fas
fbxw4
fgfr2
fig4
fl1
fms
foxd1
foxd2
foxd3
Foxd3
Foxd5
Foxn1
frem2
fzd4
gart
Gas1
Gata3
gchfr
gchIa
gchIb
gfpt1
Ggt1
ghr
gja5
Gli3
gna11
gnaq
Gnpat
gpc3
gpnmb
gpr143
gpr143
gpr161
gpr161
Grlf1
gtp-ch
hdac1
Hells
Heph
herc2
hipk2
hps1
hps3
hps4
hps4
hps4
hps5
hps5
hps6
ift27
igsf11
Ihh
ikbkg
inpp5b
inpp5e
ippk
irf4
itgb1
itk
Jmjd6
kcnj13
kit
kit
kit
kita
kitl
KITLG
Krt1
Krt17
Krt2
Krt4
Krt75
L1cam
lef1
leo1
lmx1a
ltk
lyst
lyst
Mab21l2
Map2k1
mbtps1
mc1r
Mc1r
Mc2r
Mc3r
Mc4r
Mc5r
Mchr1
mcoln3
Med1
med12
meox1
mf41
mgrn1
mgrn1
mib1
mib1
mitf
mitf
Mitfa
mitfb
mlph
mlph
MLPH
Mpzl3
mreg
myc
mycbp2
myo5a
myo7a
Ndp
Nf1
Notch1
Nr2e1
nrapa
nsfa
nsf
nsf
Ntrk1
OA1
Oat
oca2
ocrl
OPN1
OPN1LW
OPN1MW
OPN1SW
Ostm1
Otx2
Ovol1
p53
pabpc1
pabpc1
Pah
paics
pax2
pax2
Pax3
Pax6
pax7a
Pax7b
pcbd1
pcbd2
Pdgfb
Pdgfc
pdgfrk
Pdpk1
Phactr4
pkc
Pitx3
pldn
Pmel
pmela
Pmch
Pnp
Polg
Polh
pomc
Pomca
Pp2b
Pph4
Psen1
pts
Pygo1
qdpr
rab11a
rab11bb
rab25a
rab27a
rab32
Rab38
Rabggta
Rabin3
Rb1
Rbp1
Rbpj
Recql4
Rs1
Rh0
Rh1
Ric8b
rpl24
rps19
rps20
rtf1
rtf1
Rxra
S1pr2
scarb2
Sema3c
Sema4a
sf3b1
sfxn1
sfxn1
Shroom2
Si
silver
skiv2l2
SL
Sla
slc24a4
slc24a5
SLC24a5
Slc31a1
slc45a2
Slc7a11
Smarca5
smtl
snai2
Sox10
sox18
sox9
sox9b
Sox10
spr
Spr
Sr
Sufu
Sulf1
Tbx10
Tbx15
Tcfap2a
tfap2a
tfap2a
tfap2a
tfap2c
Timp3
tpcn2
TPH1
TPH2
Traf6
Trappc6a
trim33
trim32
TRP1
TRP2
trpm1
trpm7
ttc8
ttc8
Tub
txndc5
tyr
tyrp1
tyrp1a
tyrp1b
Trp2
Unc119
Vldlr
vps11
vps11
vps18
vps33a
vps39
vps39
Vsx2
wnt1
wnt3a
wt
xdh
xod
Zbtb17
Zfp53
zic2
zic2
